# Supplementary material for: Nemacol is a small molecule inhibitor of C. elegans vesicular acetylcholine transporter with anthelmintic potential
Source: Nat Commun. 2023 Mar 31;14:1816. doi: 10.1038/s41467-023-37452-6 (PMC10066365; doi:10.1038/s41467-023-37452-6)
Supplement: Supplementary file 12 — Source Data [file 41467_2023_37452_MOESM12_ESM.xlsx]

## Sheet: Fig. 1A Nem-1 DRC+time raw (JP)
Nemacol-1 adult DRCs; young adult C. elegans phenotype time course; mean of 3 biological replicates scored in triplicate
Nemacol-1		adults
2019-03-06	30 min						60min						90 min						120 min						240 min						360 min						Next Day			Fraction Coiled								Fraction Paralyzed
conc.\time	NP	J	C1	C2	P		NP	J	C1	C2	P		NP	J	C1	C2	P		NP	J	C1	C2	P		NP	J	C1	C2	P		NP	J	C1	C2	P		Animals alive (moving fine)			conc./time	30	60	90	120	240	360		conc./time	30
0	18	0	0	0	0		18	0	0	0	0		18	0	0	0	0		18	0	0	0	0		18	0	0	0	0		18	0	0	0	0		18			0	0	0	0	0	0	0		0	0
3.8	17	1	0	0	0		17	1	0	0	0		18	0	0	0	0		18	0	0	0	0		18	0	0	0	0		18	0	0	0	0		18			3.8	0	0	0	0	0	0		3.8	0
7.5	16	2	0	0	0		9	9	0	0	0		15	3	0	0	0		18	0	0	0	0		18	0	0	0	0		18	0	0	0	0		18			7.5	0	0	0	0	0	0		7.5	0
15	6	12	0	0	0		0	14	2	2	0		9	8	1	0	0		14	4	0	0	0		18	0	0	0	0		18	0	0	0	0		18			15	0	0.222222	0.0555556	0	0	0		15	0
30	2	15	1	0	0		0	6	2	6	4		1	11	2	2	2		4	11	0	0	3		12	6	0	0	0		16	2	0	0	0		18			30	0.0555556	0.444444	0.222222	0	0	0		30	0
60	0	13	3	2	0		0	2	1	10	5		0	6	0	2	10		0	9	0	2	7		3	10	1	0	4		9	8	0	0	1		18			60	0.277778	0.611111	0.111111	0.111111	0.0555556	0		60	0
2019-03-07
conc.\time	NP	J	C1	C2	P		NP	J	C1	C2	P		NP	J	C1	C2	P		NP	J	C1	C2	P		NP	J	C1	C2	P		NP	J	C1	C2	P		Animals alive (moving fine)			conc./time	30	60	90	120	240	360		conc./time	30
0	18	0	0	0	0		18	0	0	0	0		18	0	0	0	0		18	0	0	0	0		18	0	0	0	0		18	0	0	0	0		18			0	0	0	0	0	0	0		0	0
3.8	16	2	0	0	0		16	2	0	0			18	0	0	0	0		18	0	0	0	0		18	0	0	0	0		18	0	0	0	0		18			3.8	0	0	0	0	0	0		3.8	0
7.5	11	6	1	0	0		7	11	0	0	0		13	5	0	0	0		18	0	0	0	0		18	0	0	0	0		18	0	0	0	0		18			7.5	0.0555556	0	0	0	0	0		7.5	0
15	8	10	0	0	0		4	11	2	0	1		8	9	0	0	1		12	6	0	0	0		18	0	0	0	0		18	0	0	0	0		18			15	0	0.111111	0	0	0	0		15	0
30	4	12	2	0	0		0	9	4	3	2		4	8	5	1	0		7	11	0	0	0		10	8	0	0	0		18	0	0	0	0		18			30	0.111111	0.388889	0.333333	0	0	0		30	0
60	0	12	2	3	1		0	1	2	12	3		0	5	7	5	2		0	10	4	0	4		6	11	0	0	1		16	2	0	0	0		18			60	0.277778	0.777778	0.631579	0.222222	0	0		60	0.0555556
2019-03-08
conc.\time	NP	J	C1	C2	P		NP	J	C1	C2	P		NP	J	C1	C2	P		NP	J	C1	C2	P		NP	J	C1	C2	P		NP	J	C1	C2	P		Animals alive (moving fine)			conc./time	30	60	90	120	240	360		conc./time	30
0	18	0	0	0	0		18	0	0	0	0		18	0	0	0	0		18	0	0	0	0		18	0	0	0	0		18	0	0	0	0		18			0	0	0	0	0	0	0		0	0
3.8	17	1	0	0	0		15	3	0	0	0		18	0	0	0	0		18	0	0	0	0		18	0	0	0	0		18	0	0	0	0		18			3.8	0	0	0	0	0	0		3.8	0
7.5	10	8	0	0	0		8	10	0	0	0		11	7	0	0	0		18	0	0	0	0		18	0	0	0	0		18	0	0	0	0		18			7.5	0	0	0	0	0	0		7.5	0
15	4	13	0	1	0		2	12	2	2	0		9	9	0	0	0		13	5	0	0	0		18	0	0	0	0		18	0	0	0	0		18			15	0.0555556	0.222222	0	0	0	0		15	0
30	0	16	0	2	0		0	8	4	4	2		0	8	2	4	4		0	12	3	1	2		9	9	0	0	0		18	0	0	0	0		18			30	0.111111	0.444444	0.333333	0.222222	0	0		30	0
60	0	14	2	2	0		0	4	4	6	4		0	4	4	6	4		0	8	5	2	3		4	10	0	1	3		10	8	0	0	0		18			60	0.222222	0.555556	0.555556	0.388889	0.0555556	0		60	0
[truncated: 19 more columns]

## Sheet: Fig. 1B-1D Nem-2,3,4 data (JP)
60 μM Nemacol 1 young adult C. elegans phenotype time course; mean of 3 biological replicates scored in triplicate
nemacol-2
nemacol-2		adults
2018-06-28	30 min						60min						90 min						120 min						240 min						360 min						Next Day			Fraction Coiled								Fraction Paralyzed
conc.\time	NP	Punc	C1	C2	P		NP	Punc	C1	C2	P		NP	Punc	C1	C2	P		NP	Punc	C1	C2	P		NP	Punc	C1	C2	P		NP	Punc	C1	C2	P		Animals alive (moving fine)			conc./time	30	60	90	120	240	360		conc./time	30
0	18	0	0	0	0		18	0	0	0	0		18	0	0	0	0		18	0	0	0	0		18	0	0	0	0		18	0	0	0	0		alive			0	0	0	0	0	0	0		0	0
3.8	16	2	0	0	0		13	5	0	0	0		11	7	0	0	0		14	4	0	0	0		18	0	0	0	0		18	0	0	0	0		alive, recovered			3.8	0	0	0	0	0	0		3.8	0
7.5	13	5	0	0	0		6	12	0	0	0		6	11	0	1	0		9	9	0	0	0		14	4	0	0	0		18	0	0	0	0		alive, recovered			7.5	0	0	0.0555556	0	0	0		7.5	0
15	5	10	1	2	0		2	14	0	2	0		1	15	1	1	0		6	11	1	0	0		8	10	0	0	0		14	4	0	0	0		alive, recovered			15	0.166667	0.111111	0.111111	0.0555556	0	0		15	0
30	1	10	3	3	1		0	7	5	2	4		0	8	4	1	5		0	4	3	1	10		2	11	0	1	4		6	5	1	0	5		3 dead			30	0.333333	0.388889	0.277778	0.222222	0.0555556	0.0588235		30	0.0555556
60	0	7	3	2	5		0	4	3	2	9		0	1	3	3	11		0	3	2	2	11		0	4	3	0	11		0	6	1	0	11	look dead	12 dead			60	0.294118	0.277778	0.333333	0.222222	0.166667	0.0555556		60	0.294118
nemacol-2		adults
2018-06-29	30 min						60min						90 min						120 min						240 min						360 min						Next Day			Fraction Coiled								Fraction Paralyzed
conc.\time	NP	Punc	C1	C2	P		NP	Punc	C1	C2	P		NP	Punc	C1	C2	P		NP	Punc	C1	C2	P		NP	Punc	C1	C2	P		NP	Punc	C1	C2	P		Animals alive (moving fine)			conc./time	30	60	90	120	240	360		conc./time	30
0	18	0	0	0	0		18	0	0	0	0		18	0	0	0	0		18	0	0	0	0		18	0	0	0	0		18	0	0	0	0		alive			0	0	0	0	0	0	0		0	0
3.8	16	2	0	0	0		14	4	0	0	0		14	4	0	0	0		12	6	0	0	0		18	0	0	0	0		18	0	0	0	0		aive, recovered			3.8	0	0	0	0	0.0555556	0		3.8	0
7.5	14	4	0	0	0		11	7	0	0	0		9	8	1	0	0		11	6	1	0	0		13	4	1	0	0		18	0	0	0	0		alive, recovered			7.5	0	0	0.0555556	0.0555556	0	0		7.5	0
15	7	9	0	2	0		1	15	1	1	0		4	11	0	2	0		4	11	1	1	1		12	6	0	0	0		9	6	0	2	1		alive, recovered			15	0.111111	0.111111	0.117647	0.111111	0.111111	0.111111		15	0
30	1	11	2	3	0		0	8	1	5	4		0	10	1	4	3		0	11	2	1	4		3	11	1	1	2		9	7	0	0	2		alive, recovered			30	0.294118	0.333333	0.277778	0.166667	0.111111	0		30	0
60	0	10	4	2	2		0	6	1	4	7		0	7	3	4	4		0	8	2	2	6		0	11	0	3	4		0	11	0	2	5		alive, recovered			60	0.333333	0.277778	0.388889	0.222222	0.166667	0.111111		60	0.111111
nemacol-2		adults
2018-07-10	30 min						60min						90 min						120 min						240 min						360 min						Next Day			Fraction Coiled								Fraction Paralyzed
conc.\time	NP	Punc	C1	C2	P		NP	Punc	C1	C2	P		NP	Punc	C1	C2	P		NP	Punc	C1	C2	P		NP	Punc	C1	C2	P		NP	Punc	C1	C2	P		Animals alive (moving fine)			conc./time	30	60	90	120	240	360		conc./time	30
0	18	0	0	0	0		18	0	0	0	0		18	0	0	0	0		18	0	0	0	0		18	0	0	0	0		18	0	0	0	0		alive			0	0	0	0	0	0	0		0	0
3.8	15	3	0	0	0		16	2	0	0	0		17	1	0	0	0		18	0	0	0	0		18	0	0	0	0		18	0	0	0	0		alive, recovered			3.8	0	0	0	0	0	0		3.8	0
7.5	16	2	0	0	0		7	11	0	0	0		11	7	0	0	0		16	2	0	0	0		18	0	0	0	0		18	0	0	0	0		alive, recovered			7.5	0	0	0	0	0	0		7.5	0
15	10	8	0	0	0	0	0	15	1	2	0		1	15	0	2	0		10	7	0	1	0		15	3	0	0	0		17	1	0	0	0		alive, recovered			15	0	0.166667	0.111111	0.0555556	0	0		15	0
30	0	16	2	0	0		0	13	1	3	1		0	12	1	2	3		0	13	2	2	1		4	12	0	0	2		10	8	0	0	0		alive, recovered			30	0.111111	0.222222	0.166667	0.222222	0	0		30	0
60	0	12	3	2	1		0	6	1	3	8		0	3	4	3	8		0	5	2	6	5		0	11	0	3	4		3	10	0	0	5		3 dead, others recovered			60	0.277778	0.222222	0.388889	0.444444	0.166667	0		60	0.0555556
nemacol-3
nemacol-3		adults
2018-07-11	30 min						60min						90 min						120 min						240 min						360 min						Next Day			Fraction Coiled								Fraction Paralyzed
conc.\time	NP	Punc	C1	C2	P		NP	Punc	C1	C2	P		NP	Punc	C1	C2	P		NP	Punc	C1	C2	P		NP	Punc	C1	C2	P		NP	Punc	C1	C2	P		Animals alive (moving fine)			conc./time	30	60	90	120	240	360		conc./time	30
0	18	0	0	0	0		18	0	0	0	0		18	0	0	0	0		18	0	0	0	0		18	0	0	0	0	0	18	0	0	0	0		alive			0	0	0	0	0	0	0		0	0
3.8	17	1	0	0	0		18	0	0	0	0		18	0	0	0	0		18	0	0	0	0		18	0	0	0	0		18	0	0	0	0		alive, recovered			3.8	0	0	0	0	0	0		3.8	0
7.5	18	0	0	0	0		17	1	0	0	0		18	0	0	0	0	0	18	0	0	0	0		18	0	0	0	0		18	0	0	0	0		alive, recovered			7.5	0	0	0	0	0	0		7.5	0
15	17	1	0	0	0		15	3	0	0	0		16	2	0	0	0		18	0	0	0	0		18	0	0	0	0		18	0	0	0	0		alive, recovered			15	0	0	0	0	0	0		15	0
30	14	4	0	0	0		10	8	0	0	0		13	5	0	0	0		17	1	0	0	0		18	0	0	0	0		18	0	0	0	0		alive, recovered			30	0	0	0	0	0	0		30	0
60	8	10	0	0	0		5	13	0	0	0		6	12	0	0	0		10	8	0	0	0		18	0	0	0	0		18	0	0	0	0		alive, recovered			60	0	0	0	0	0	0		60	0
nemacol-3		adults
2018-08-22	30 min						60min						90 min						120 min						240 min						360 min						Next Day			Fraction Coiled								Fraction Paralyzed
conc.\time	NP	Punc	C1	C2	P		NP	Punc	C1	C2	P		NP	Punc	C1	C2	P		NP	Punc	C1	C2	P		NP	Punc	C1	C2	P		NP	Punc	C1	C2	P		Animals alive (moving fine)			conc./time	30	60	90	120	240	360		conc./time	30
0	18	0	0	0	0		18	0	0	0	0		18	0	0	0	0		18	0	0	0	0		18	0	0	0	0		18	0	0	0	0		alive			0	0	0	0	0	0	0		0	0
3.8	18	0	0	0	0		18	0	0	0	0		18	0	0	0	0		18	0	0	0	0		18	0	0	0	0		18	0	0	0	0		alive recovered			3.8	0	0	0	0	0	0		3.8	0
7.5	17	1	0	0	0		13	5	0	0	0		18	0	0	0	0		18	0	0	0	0		18	0	0	0	0		18	0	0	0	0		alive recovered			7.5	0	0	0	0	0	0		7.5	0
15	14	4	0	0	0		6	12	0	0	0		14	4	0	0	0		18	0	0	0	0		18	0	0	0	0		18	0	0	0	0		alive recovered			15	0	0	0	0	0	0		15	0
30	11	7	0	0	0		3	15	0	0	0		9	9	0	0	0		16	2	0	0	0		18	0	0	0	0		18	0	0	0	0		alive, recoveed			30	0	0	0	0	0	0		30	0
60	6	12	0	0	0		3	15	0	0	0		10	8	0	0	0		15	3	0	0	0		18	0	0	0	0		18	0	0	0	0		alive recovered			60	0	0	0	0	0	0		60	0
nemacol-3		adults
2018-08-23	30 min						60min						90 min						120 min						240 min						360 min						Next Day			Fraction Coiled								Fraction Paralyzed
conc.\time	NP	Punc	C1	C2	P		NP	Punc	C1	C2	P		NP	Punc	C1	C2	P		NP	Punc	C1	C2	P		NP	Punc	C1	C2	P		NP	Punc	C1	C2	P		Animals alive (moving fine)			conc./time	30	60	90	120	240	360		conc./time	30
0	18	0	0	0	0		18	0	0	0	0		18	0	0	0	0		18	0	0	0	0		18	0	0	0	0		18	0	0	0	0					0	0	0	0	0	0	0		0	0
3.8	18	0	0	0	0		18	0	0	0	0		18	0	0	0	0		18	0	0	0	0		18	0	0	0	0		18	0	0	0	0					3.8	0	0	0	0	0	0		3.8	0
7.5	18	0	0	0	0		18	0	0	0	0		18	0	0	0	0		18	0	0	0	0		18	0	0	0	0		18	0	0	0	0					7.5	0	0	0	0	0	0		7.5	0
15	17	1	0	0	0		11	7	0	0	0		15	3	0	0	0		17	1	0	0	0		18	0	0	0	0		18	0	0	0	0					15	0	0	0	0	0	0		15	0
30	11	7	0	0	0		10	8	0	0	0		16	2	0	0	0		17	1	0	0	0		18	0	0	0	0		18	0	0	0	0					30	0	0	0	0	0	0		30	0
60	4	14	0	0	0		6	12	0	0	0		13	5	0	0	0		15	3	0	0	0		16	2	0	0	0		18	0	0	0	0					60	0	0	0	0	0	0		60	0
nemacol-4
nemacol-4		adults
2018-06-28	30 min						60min						90 min						120 min						240 min						360 min						Next Day			Fraction Coiled								Fraction Paralyzed
conc.\time	NP	Punc	C1	C2	P		NP	Punc	C1	C2	P		NP	Punc	C1	C2	P		NP	Punc	C1	C2	P		NP	Punc	C1	C2	P		NP	Punc	C1	C2	P		Animals alive (moving fine)			conc./time	30	60	90	120	240	360		conc./time	30
0	18	0	0	0	0		18	0	0	0	0		18	0	0	0	0		18	0	0	0	0		18	0	0	0	0		18	0	0	0	0		alive			0	0	0	0	0	0	0		0	0
3.8	17	1	0	0	0		18	0	0	0	0		16	2	0	0	0		17	1	0	0	0		18	0	0	0	0		18	0	0	0	0		alive, recovered			3.8	0	0	0	0	0	0		3.8	0
7.5	17	1	0	0	0		16	2	0	0	0		16	2	0	0	0		18	0	0	0	0		18	0	0	0	0		18	0	0	0	0		alive, recovered			7.5	0	0	0	0	0	0		7.5	0
15	15	3	0	0	0		13	5	0	0	0		13	5	0	0	0		13	4	0	1	0		17	1	0	0	0		18	0	0	0	0		alive, recovered			15	0	0	0	0.0555556	0	0		15	0
30	6	11	0	1	0		2	13	0	3	0		1	13	0	1	3		5	10	2	0	1		12	6	0	0	0		17	1	0	0	0		alive, recovered			30	0.0555556	0.166667	0.0555556	0.111111	0	0		30	0
60	2	13	1	2	0		0	12	2	2	2		0	10	3	1	4		2	13	1	1	1		11	7	0	0	0		12	6	0	0	0		alive, recovered			60	0.166667	0.222222	0.222222	0.111111	0	0		60	0
nemacol-4		adults
2018-06-29	30 min						60min						90 min						120 min						240 min						360 min						Next Day			Fraction Coiled								Fraction Paralyzed
conc.\time	NP	Punc	C1	C2	P		NP	Punc	C1	C2	P		NP	Punc	C1	C2	P		NP	Punc	C1	C2	P		NP	Punc	C1	C2	P		NP	Punc	C1	C2	P		Animals alive (moving fine)			conc./time	30	60	90	120	240	360		conc./time	30
0	18	0	0	0	0		18	0	0	0	0		18	0	0	0	0		18	0	0	0	0		18	0	0	0	0		18	0	0	0	0		alive			0	0	0	0	0	0	0		0	0
3.8	18	0	0	0	0		17	1	0	0	0		16	2	0	0	0		17	1	0	0	0		18	0	0	0	0		18	0	0	0	0		alive, recovered			3.8	0	0	0	0	0	0		3.8	0
7.5	18	0	0	0	0		14	4	0	0	0		15	3	0	0	0		15	3	0	0	0		18	0	0	0	0		18	0	0	0	0		alive, recovered			7.5	0	0	0	0	0	0		7.5	0
15	16	2	0	0	0		10	7	1	0	0		9	9	0	0	0		12	6	0	0	0		17	0	1	0	0		18	0	0	0	0		alive, recovered			15	0	0.0555556	0	0	0.0555556	0		15	0
30	10	8	0	0	0		7	9	0	1	0		7	9	0	2	0		8	9	1	0	0		14	4	0	0	0		13	5	0	0	0		alive, recovered			30	0	0.0588235	0.111111	0.0555556	0	0		30	0
60	4	13	0	1	0		4	12	0	1	0		0	14	1	2	1		0	16	0	2	0		12	6	0	0	0		12	6	0	0	0		alive, recovered			60	0.0555556	0.0588235	0.166667	0.111111	0	0		60	0
nemacol-4		adults
2018-06-29	30 min						60min						90 min						120 min						240 min						360 min						Next Day			Fraction Coiled								Fraction Paralyzed
conc.\time	NP	Punc	C1	C2	P		NP	Punc	C1	C2	P		NP	Punc	C1	C2	P		NP	Punc	C1	C2	P		NP	Punc	C1	C2	P		NP	Punc	C1	C2	P		Animals alive (moving fine)			conc./time	30	60	90	120	240	360		conc./time	30
0	18	0	0	0	0		18	0	0	0	0		18	0	0	0	0		18	0	0	0	0		18	0	0	0	0		18	0	0	0	0		alive			0	0	0	0	0	0	0		0	0
3.8	18	0	0	0	0		15	3	0	0	0		18	0	0	0	0		18	0	0	0	0		18	0	0	0	0		18	0	0	0	0		alive, recovered			3.8	0	0	0	0	0	0		3.8	0
7.5	16	2	0	0	0		9	9	0	0	0		17	1	0	0	0		18	0	0	0	0	0	18	0	0	0	0		18	0	0	0	0		alive, recovered			7.5	0	0	0	0	0	0		7.5	0
15	11	7	0	0	0		7	11	0	0	0		13	5	0	0	0		11	7	0	0	0		15	3	0	0	0		18	0	0	0	0		alive, recovered			15	0	0	0	0	0	0		15	0
30	3	13	2	0	0		1	17	0	0	0		4	14	0	0	0		8	9	1	0	0		10	8	0	0	0		18	0	0	0	0		alive, recovered			30	0.111111	0	0	0.0555556	0	0		30	0
60	0	16	1	1	0		0	15	1	2	0		0	16	0	1	1		0	15	1	1	1		3	13	0	0	2		10	8	0	0	0		alive, recovered			60	0.111111	0.166667	0.0555556	0.111111	0	0		60	0
[truncated: 33 more columns]

## Sheet: Fig. 1E vesamicol DRC (JP)
vesamicol DRC analyses
young adult C. elegans phenotype; mean of 3 biological replicates scored in triplicate
LEGEND: NP = no phene, J = jerky-unc, C1 = loose coil, C2 = tight coil, P = paralyzed
Bio Rep 1													Bio rep 2													Bio Rep 3													Averages of 3 biological repeats						SEM
2018-06-13													2018-06-14													2018-06-19
conc.\time	Strain	60 min											conc.\time	Strain	60 min											conc.\time	Strain	60 min
[Nemacol-1] (µM)	adult worms	NP	J	C1	C2	P	[Nemacol-1] (µM)		Fraction No Phenotype	Fraction Coiled	Fraction Parayzed	Fraction Jerky-Unc	[Nemacol-1] (µM)	adult worms	NP	J	C1	C2	P	[Nemacol-1] (µM)		Fraction No Phenotype	Fraction Coiled	Fraction Parayzed	Fraction Jerky-Unc	[Nemacol-1] (µM)	adult worms	NP	J	C1	C2	P	[Nemacol-1] (µM)		Fraction No Phenotype	Fraction Coiled	Fraction Parayzed	Fraction Jerky-Unc	[Nemacol-1] (µM)		Fraction No Phenotype	Fraction Coiled	Fraction Parayzed	Fraction Jerky-Unc	[Nemacol-1] (µM)		Fraction No Phenotype	Fraction Coiled	Fraction Parayzed
0	N2	18	0	0	0	0	0	N2	1	0	0	0	0	N2	18	0	0	0	0	0	N2	1	0	0	0	0	N2	18	0	0	0	0	0	N2	1	0	0	0	0	N2	1	0	0	0	0	N2	0	0	0
7.5		9	9	0	0	0	7.5		0.5	0	0	0.5	7.5		10	8	0	0	0	7.5		0.555556	0	0	0.444444	7.5		6	12	0	0	0	7.5		0.333333	0	0	0.666667	7.5		0.462963	0	0	0.537037	7.5		0.0667695	0	0
15		4	11	1	2	0	15		0.222222	0.166667	0	0.611111	15		3	11	1	2	1	15		0.166667	0.166667	0.0555556	0.611111	15		1	15	0	2	0	15		0.0555556	0.111111	0	0.833333	15		0.148148	0.148148	0.0185185	0.685185	15		0.0489954	0.0185185	0.0185185
30		0	4	6	5	3	30		0	0.611111	0.166667	0.222222	30		0	6	3	3	5	30		0	0.352941	0.294118	0.352941	30		0	6	3	4	4	30		0	0.411765	0.235294	0.352941	30		0	0.458606	0.232026	0.309368	30		0	0.0781206	0.0368282
60		0	2	3	8	3	60		0	0.6875	0.1875	0.125	60		0	1	0	8	5	60		0	0.571429	0.357143	0.0714286	60		0	2	2	8	6	60		0	0.555556	0.333333	0.111111	60		0	0.604828	0.292659	0.102513	60		0	0.0415892	0.0530267
[vesamicol] (µM)							[vesamicol] (µM)						[vesamicol] (µM)							[vesamicol] (µM)						[vesamicol] (µM)							[vesamicol] (µM)						[vesamicol] (µM)						[vesamicol] (µM)
7.5	N2	18	0	0	0	0	7.5	N2	1	0	0	0	7.5	N2	18	0	0	0	0	7.5	N2	1	0	0	0	7.5	N2	18	0	0	0	0	7.5	N2	1	0	0	0	7.5	N2	1	0	0	0	7.5	N2	0	0	0
15		13	5	0	0	0	15		0.722222	0	0	0.277778	15		17	1	0	0	0	15		0.944444	0	0	0.0555556	15		15	3	0	0	0	15		0.833333	0	0	0.166667	15		0.833333	0	0	0.166667	15		0.06415	0	0
30		11	7	0	0	0	30		0.611111	0	0	0.388889	30		11	7	0	0	0	30		0.611111	0	0	0.388889	30		10	8	0	0	0	30		0.555556	0	0	0.444444	30		0.592593	0	0	0.407407	30		0.0185185	0	0
60		4	13	0	1	0	60		0.222222	0.0555556	0	0.722222	60		6	11	1	0	0	60		0.333333	0.0555556	0	0.611111	60		7	9	1	0	0	60		0.411765	0.0588235	0	0.529412	60		0.32244	0.0566449	0	0.620915	60		0.0549866	0.00108932	0
120		1	14	0	2	1	120		0.0555556	0.111111	0.0555556	0.777778	120		3	13	1	0	1	120		0.166667	0.0555556	0.0555556	0.722222	120		5	13	0	0	0	120		0.277778	0	0	0.722222	120		0.166667	0.0555556	0.037037	0.740741	120		0.06415	0.032075	0.0185185
240		0	15	1	1	1	240		0	0.111111	0.0555556	0.833333	240		1	15	0	2	0	240		0.0555556	0.111111	0	0.833333	240		3	13	2	0	0	240		0.166667	0.111111	0	0.722222	240		0.0740741	0.111111	0.0185185	0.796296	240		0.0489954	0	0.0185185
[truncated: 1 more columns]

## Sheet: Fig. 1E vesamicol time (SH)
60 μM Nemacol 1 young adult C. elegans phenotype time course; mean of 3 biological replicates scored in triplicate (experiment conducted by Sean Harrington)
time	no phene	coiler	jerky-unc	paralyzed		no phene	coiler	jerky-unc	paralyzed		no phene	coiler	jerky-unc	paralyzed		mean no phene	mean coiler	mean jerky-unc	mean paralyzed		SEM no phene	SEM coiler	SEM jerky-unc	SEM paralyzed
30	11	4	3	0		9	5	4	0		10	4	4	0		0.555556	0.240741	0.203704	0		0.032075	0.0185185	0.0185185	0
60	7	6	3	0		3	8	5	2		4	7	7	0		0.259259	0.388889	0.277778	0.037037		0.0667695	0.032075	0.06415	0.037037
90	10	2	4	2		13	2	3	0		14	1	3	0		0.685185	0.0925926	0.185185	0.037037		0.0667695	0.0185185	0.0185185	0.037037
120	14	0	3	1		13	0	5	1		15	0	3	0		0.777778	0	0.203704	0.037037		0.032075	0	0.037037	0.0185185
240	18	0	0	0		17	0	1	0		17	0	1	0		0.962963	0	0.037037	0		0.0185185	0	0.0185185	0
360	18	0	0	0		18	0	0	0		18	0	0	0		1	0	0	0		0	0	0	0

## Sheet: Fig. 2A Nem-1 Chem-Gen raw (JP)
chem-gen analysis Nemacol-1
young adult C. elegans phenotype; mean of 3 biological replicates scored in triplicate; conducted by JP
LEGEND: NP = no phene, J = jerky-unc, C1 = loose coil, C2 = tight coil, P = paralyzed
Bio Rep 1														Bio rep 2														Bio Rep 3														Averages of 3 biological repeats						SEM
Nemacol-1														2018-06-02														2018-06-03
conc.\time	Strain	60 min												conc.\time	Strain	60 min												conc.\time	Strain	60 min
5/31/18	adult worms	NP	J	C1	C2	P		Conc. (µM)		Fraction No Phenotype	Fraction Coiled	Fraction Parayzed	Fraction Jerky-Unc	2018-06-04	adults	NP	J	C1	C2	P		Conc. (µM)		Fraction No Phenotype	Fraction Coiled	Fraction Parayzed	Fraction Jerky-Unc	2018-06-06	adults	NP	J	C1	C2	P		Conc. (µM)		Fraction No Phenotype	Fraction Coiled	Fraction Parayzed	Fraction Jerky-Unc	Conc. (µM)		Fraction No Phenotype	Fraction Coiled	Fraction Parayzed	Fraction Jerky-Unc	Conc. (µM)
0	N2	18	0	0	0	0		0	N2	1	0	0	0	0	N2	18	0	0	0	0		0	N2	1	0	0	0	0	N2	18	0	0	0	0		0	N2	1	0	0	0	0	N2	1	0	0	0	0	N2
7.5		5	12	1	0	0		7.5		0.277778	0.0555556	0	0.666667	7.5		7	11	0	0	0		7.5		0.388889	0	0	0.611111	7.5		5	12	0	1	0		7.5		0.277778	0.0555556	0	0.666667	7.5		0.314815	0.037037	0	0.648148	7.5
15		0	11	1	4	2		15		0	0.277778	0.111111	0.611111	15		1	13	1	3	0		15		0.0555556	0.222222	0	0.722222	15		1	12	2	3	0		15		0.0555556	0.277778	0	0.666667	15		0.037037	0.259259	0.037037	0.666667	15
30		0	3	5	5	5		30		0	0.555556	0.277778	0.166667	30		0	6	5	5	2		30		0	0.555556	0.111111	0.333333	30		0	6	5	7	0		30		0	0.666667	0	0.333333	30		0	0.592593	0.12963	0.277778	30
60		0	0	4	8	6		60		0	0.666667	0.333333	0	60		0	4	3	6	2		60		0	0.6	0.133333	0.266667	60		0	1	4	8	5		60		0	0.666667	0.277778	0.0555556	60		0	0.644444	0.248148	0.107407	60
0	unc-17 (e245)	0	6	4	7	0		0	unc-17 (e245)	0	0.647059	0	0.352941	0	unc-17 (e245)	0	8	6	4	0		0	unc-17 (e245)	0	0.555556	0	0.444444	0	unc-17 (e245)	0	9	2	7	0		0	unc-17 (e245)	0	0.5	0	0.5	0	unc-17 (e245)	0	0.567538	0	0.432462	0	unc-17 (e245)
7.5		0	4	6	8	0		7.5		0	0.777778	0	0.222222	7.5		0	5	3	10	0		7.5		0	0.722222	0	0.277778	7.5		0	5	3	10	0		7.5		0	0.722222	0	0.277778	7.5		0	0.740741	0	0.259259	7.5
15		0	3	3	10	2		15		0	0.722222	0.111111	0.166667	15		0	3	4	11	0		15		0	0.833333	0	0.166667	15		0	4	2	12	0		15		0	0.777778	0	0.222222	15		0	0.777778	0.037037	0.185185	15
30		0	0	2	13	3		30		0	0.833333	0.166667	0	30		0	2	2	14	0		30		0	0.888889	0	0.111111	30		0	2	1	15	0		30		0	0.888889	0	0.111111	30		0	0.87037	0.0555556	0.0740741	30
60		0	0	4	11	3		60		0	0.833333	0.166667	0	60		0	0	4	12	2		60		0	0.888889	0.111111	0	60		0	2	2	8	6		60		0	0.555556	0.333333	0.111111	60		0	0.759259	0.203704	0.037037	60
		0	0
0	unc-17 (md414)	18	0	0	0	0		0	unc-17 (md414)	1	0	0	0	0	unc-17 (md414)	18	0	0	0	0		0	unc-17 (md414)	1	0	0	0	0	unc-17 (md414)	18	0	0	0	0		0	unc-17 (md414)	1	0	0	0	0	unc-17 (md414)	1	0	0	0	0	unc-17 (md414)
7.5		13	5	0	0	0		7.5		0.722222	0	0	0.277778	7.5		14	4	0	0	0		7.5		0.777778	0	0	0.222222	7.5		12	6	0	0	0		7.5		0.666667	0	0	0.333333	7.5		0.722222	0	0	0.277778	7.5
15		5	7	2	6	0		15		0.25	0.4	0	0.35	15		6	11	1	0	0		15		0.333333	0.0555556	0	0.611111	15		2	10	2	3	0		15		0.117647	0.294118	0	0.588235	15		0.23366	0.249891	0	0.516449	15
30		0	9	3	6	0		30		0	0.5	0	0.5	30		0	8	4	5	1		30		0	0.5	0.0555556	0.444444	30		0	6	2	8	0		30		0	0.625	0	0.375	30		0	0.541667	0.0185185	0.439815	30
60		0	3	4	6	5		60		0	0.555556	0.277778	0.166667	60		0	6	4	6	1		60		0	0.588235	0.0588235	0.352941	60		0	6	0	6	6		60		0	0.333333	0.333333	0.333333	60		0	0.492375	0.223312	0.284314	60
Nemacol-1														Nemacol-1														Nemacol-1			re-d0 60
conc.\time	Strain	60 min												conc.\time	Strain	60 min												conc.\time	Strain	60 min
2018-06-01	adults	NP	J	C1	C2	P				Fraction No Phenotype	Fraction Coiled	Fraction Parayzed	Fraction Jerky-Unc	2018-06-05	adults	NP	J	C1	C2	P				Fraction No Phenotype	Fraction Coiled	Fraction Parayzed	Fraction Jerky-Unc	2018-06-08	adults	NP	J	C1	C2	P				Fraction No Phenotype	Fraction Coiled	Fraction Parayzed	Fraction Jerky-Unc			Fraction No Phenotype	Fraction Coiled	Fraction Parayzed	Fraction Jerky-Unc	Conc. (µM)
0	N2	18	0	0	0	0		0	N2	1	0	0	0	0	N2	18	0	0	0	0		0	N2	1	0	0	0	0	N2	18	0	0	0	0		0	N2	1	0	0	0	0	N2	1	0	0	0	0	N2
7.5		7	10	0	1	0		7.5		0.388889	0.0555556	0	0.555556	7.5		11	7	0	0	0		7.5		0.611111	0	0	0.388889	7.5		7	10	0	1	0		7.5		0.388889	0.0555556	0	0.555556	7.5		0.462963	0.037037	0	0.5	7.5
15		2	14	0	2	0		15		0.111111	0.111111	0	0.777778	15		2	12	1	3	0		15		0.111111	0.222222	0	0.666667	15		2	12	2	3	0		15		0.105263	0.263158	0	0.631579	15		0.109162	0.19883	0	0.692008	15
30		0	9	2	6	1		30		0	0.444444	0.0555556	0.5	30		0	7	2	4	5		30		0	0.333333	0.277778	0.388889	30		0	3	5	7	2		30		0	0.705882	0.117647	0.176471	30		0	0.494553	0.150327	0.35512	30
60		0	2	4	7	6		60		0	0.578947	0.315789	0.105263	60		0	4	3	4	6		60		0	0.411765	0.352941	0.235294	60		0	0	3	10	5		60		0	0.722222	0.277778	0	60		0	0.570978	0.315503	0.113519	60
0	unc-17 (e327)	18	0	0	0	0		0	unc-17 (e327)	1	0	0	0	0	unc-17 (e327)	18	0	0	0	0		0	unc-17 (e327)	1	0	0	0	0	unc-17 (e327)	18	0	0	0	0		0	unc-17 (e327)	1	0	0	0	0	unc-17 (e327)	1	0	0	0	0	unc-17 (e327)
7.5		0	15	0	3	0		7.5		0	0.166667	0	0.833333	7.5		0	14	2	2	0		7.5		0	0.222222	0	0.777778	7.5		4	12	2	1	0		7.5		0.210526	0.157895	0	0.631579	7.5		0.0701754	0.182261	0	0.747563	7.5
15		0	2	4	8	2		15		0	0.75	0.125	0.125	15		0	3	3	10	2		15		0	0.722222	0.111111	0.166667	15		0	3	3	12	0		15		0	0.833333	0	0.166667	15		0	0.768519	0.0787037	0.152778	15
30		0	3	4	7	2		30		0	0.6875	0.125	0.1875	30		0	1	2	8	7		30		0	0.555556	0.388889	0.0555556	30		0	2	4	9	3		30		0	0.722222	0.166667	0.111111	30		0	0.655093	0.226852	0.118056	30
60		0	1	2	3	12		60		0	0.277778	0.666667	0.0555556	60		0	0	4	6	8		60		0	0.555556	0.444444	0	60		0	1	3	8	6		60		0	0.611111	0.333333	0.0555556	60		0	0.481481	0.481481	0.037037	60
0	unc-17 (e795)	18	0	0	0	0		0	unc-17 (e795)	1	0	0	0	0	unc-17 (e795)	18	0	0	0	0		0	unc-17 (e795)	1	0	0	0	0	unc-17 (e795)	18	0	0	0	0		0	unc-17 (e795)	1	0	0	0	0	unc-17 (e795)	1	0	0	0	0	unc-17 (e795)
7.5		0	12	0	6	0		7.5		0	0.333333	0	0.666667	7.5		1	9	4	4	0		7.5		0.0555556	0.444444	0	0.5	7.5		0	9	3	6	0		7.5		0	0.5	0	0.5	7.5		0.0185185	0.425926	0	0.555556	7.5
15		0	3	5	9	1		15		0	0.777778	0.0555556	0.166667	15		0	6	3	9	0		15		0	0.666667	0	0.333333	15		0	4	2	12	0		15		0	0.777778	0	0.222222	15		0	0.740741	0.0185185	0.240741	15
30		0	0	0	14	4		30		0	0.777778	0.222222	0	30		0	3	2	13	0		30		0	0.833333	0	0.166667	30		0	0	1	15	2		30		0	0.888889	0.111111	0	30		0	0.833333	0.111111	0.0555556	30
60		0	0	4	8	6		60		0	0.666667	0.333333	0	60		0	2	2	10	4		60		0	0.666667	0.222222	0.111111	60		0	1	3	7	7		60		0	0.555556	0.388889	0.0555556	60		0	0.62963	0.314815	0.0555556	60
unc-17 allele analysis VES + Nemacol-1
LEGEND: NP = no phene, J = jerky-unc, C1 = loose coil, C2 = tight coil, P = paralyzed
Bio Rep 1														Bio rep 2														Bio Rep 3														Averages of 3 biological repeats						SEM
Nemacol-1														6/14/18														6/19/18
conc.\time	Strain	60 min												conc.\time	Strain	60 min												conc.\time	Strain	60 min
6/13/18	adult worms	NP	J	C1	C2	P		Conc. (µM)		Fraction No Phenotype	Fraction Coiled	Fraction Parayzed	Fraction Jerky-Unc	2018-06-04	adults	NP	J	C1	C2	P		Conc. (µM)		Fraction No Phenotype	Fraction Coiled	Fraction Parayzed	Fraction Jerky-Unc	2018-06-06	adults	NP	J	C1	C2	P		Conc. (µM)		Fraction No Phenotype	Fraction Coiled	Fraction Parayzed	Fraction Jerky-Unc	Conc. (µM)		Fraction No Phenotype	Fraction Coiled	Fraction Parayzed	Fraction Jerky-Unc	Conc. (µM)
[Nemacol-1] (µM)														[Nemacol-1] (µM)														[Nemacol-1] (µM)
0	N2	18	0	0	0	0		0	N2	1	0	0	0	0	N2	18	0	0	0	0		0	N2	1	0	0	0	0	N2	18	0	0	0	0		0	N2	1	0	0	0	0	N2	1	0	0	0	0	N2
7.5		9	9	0	0	0		7.5		0.5	0	0	0.5	7.5		10	8	0	0	0		7.5		0.555556	0	0	0.444444	7.5		6	12	0	0	0		7.5		0.333333	0	0	0.666667	7.5		0.462963	0	0	0.537037	7.5
15		4	11	1	2	0		15		0.222222	0.166667	0	0.611111	15		3	11	1	2	1		15		0.166667	0.166667	0.0555556	0.611111	15		1	15	0	2	0		15		0.0555556	0.111111	0	0.833333	15		0.148148	0.148148	0.0185185	0.685185	15
30		0	4	6	5	3		30		0	0.611111	0.166667	0.222222	30		0	6	3	3	5		30		0	0.352941	0.294118	0.352941	30		0	6	3	4	4		30		0	0.411765	0.235294	0.352941	30		0	0.458606	0.232026	0.309368	30
60		0	2	3	8	3		60		0	0.6875	0.1875	0.125	60		0	1	0	8	5		60		0	0.571429	0.357143	0.0714286	60		0	2	2	8	6		60		0	0.555556	0.333333	0.111111	60		0	0.604828	0.292659	0.102513	60
[vesamicol] (µM)								[vesamicol] (µM)						[vesamicol] (µM)								[vesamicol] (µM)						[vesamicol] (µM)								[vesamicol] (µM)						[vesamicol] (µM)						[vesamicol] (µM)
7.5	N2	18	0	0	0	0		7.5	N2	1	0	0	0	7.5	N2	18	0	0	0	0		7.5	N2	1	0	0	0	7.5	N2	18	0	0	0	0		7.5	N2	1	0	0	0	7.5	N2	1	0	0	0	7.5	N2
15		13	5	0	0	0		15		0.722222	0	0	0.277778	15		17	1	0	0	0		15		0.944444	0	0	0.0555556	15		15	3	0	0	0		15		0.833333	0	0	0.166667	15		0.833333	0	0	0.166667	15
30		11	7	0	0	0		30		0.611111	0	0	0.388889	30		11	7	0	0	0		30		0.611111	0	0	0.388889	30		10	8	0	0	0		30		0.555556	0	0	0.444444	30		0.592593	0	0	0.407407	30
60		4	13	0	1	0		60		0.222222	0.0555556	0	0.722222	60		6	11	1	0	0		60		0.333333	0.0555556	0	0.611111	60		7	9	1	0	0		60		0.411765	0.0588235	0	0.529412	60		0.32244	0.0566449	0	0.620915	60
120		1	14	0	2	1		120		0.0555556	0.111111	0.0555556	0.777778	120		3	13	1	0	1		120		0.166667	0.0555556	0.0555556	0.722222	120		5	13	0	0	0		120		0.277778	0	0	0.722222	120		0.166667	0.0555556	0.037037	0.740741	120
240		0	15	1	1	1		240		0	0.111111	0.0555556	0.833333	240		1	15	0	2	0		240		0.0555556	0.111111	0	0.833333	240		3	13	2	0	0		240		0.166667	0.111111	0	0.722222	240		0.0740741	0.111111	0.0185185	0.796296	240
[Nemacol-1] (µM)														[Nemacol-1] (µM)														[Nemacol-1] (µM)
0	unc-17 (e245)	0	8	3	7	0		0	unc-17 (e245)	0	0.555556	0	0.444444	0	unc-17 (e245)	0	7	2	9	0		0	unc-17 (e245)	0	0.611111	0	0.388889	0	unc-17 (e245)	0	8	2	8	0		0	unc-17 (e245)	0	0.555556	0	0.444444	0	unc-17 (e245)	0	0.574074	0	0.425926	0	unc-17 (e245)
7.5		0	6	3	8	1		7.5		0	0.611111	0.0555556	0.333333	7.5		0	5	0	13	0		7.5		0	0.722222	0	0.277778	7.5		0	5	4	9	0		7.5		0	0.722222	0	0.277778	7.5		0	0.685185	0.0185185	0.296296	7.5
15		0	3	5	8	0		15		0	0.8125	0	0.1875	15		0	4	3	11	0		15		0	0.777778	0	0.222222	15		0	2	3	13	0		15		0	0.888889	0	0.111111	15		0	0.826389	0	0.173611	15
30		0	1	4	12	1		30		0	0.888889	0.0555556	0.0555556	30		0	4	3	9	2		30		0	0.666667	0.111111	0.222222	30		0	2	4	10	2		30		0	0.777778	0.111111	0.111111	30		0	0.777778	0.0925926	0.12963	30
60		0	1	6	8	3		60		0	0.777778	0.166667	0.0555556	60		0	1	2	12	3		60		0	0.777778	0.166667	0.0555556	60		0	1	4	11	2		60		0	0.833333	0.111111	0.0555556	60		0	0.796296	0.148148	0.0555556	60
[vesamicol] (µM)								[vesamicol] (µM)						[vesamicol] (µM)								[vesamicol] (µM)						[vesamicol] (µM)								[vesamicol] (µM)						[vesamicol] (µM)						[vesamicol] (µM)
7.5	unc-17 (e245)	0	9	3	6	0		7.5	unc-17 (e245)	0	0.5	0	0.5	7.5	unc-17 (e245)	0	8	4	6	0		7.5	unc-17 (e245)	0	0.555556	0	0.444444	7.5	unc-17 (e245)	0	7	0	11	0		7.5	unc-17 (e245)	0	0.611111	0	0.388889	7.5	unc-17 (e245)	0	0.555556	0	0.444444	7.5	unc-17 (e245)
15		0	7	4	7	0		15		0	0.611111	0	0.388889	15		0	8	3	7	0		15		0	0.555556	0	0.444444	15		0	4	3	11	0		15		0	0.777778	0	0.222222	15		0	0.648148	0	0.351852	15
30		0	4	3	10	1		30		0	0.722222	0.0555556	0.222222	30		0	5	3	10	0		30		0	0.722222	0	0.277778	30		0	4	0	14	0		30		0	0.777778	0	0.222222	30		0	0.740741	0.0185185	0.240741	30
60		0	4	5	7	2		60		0	0.666667	0.111111	0.222222	60		0	5	5	8	0		60		0	0.722222	0	0.277778	60		0	4	5	8	1		60		0	0.722222	0.0555556	0.222222	60		0	0.703704	0.0555556	0.240741	60
120		0	3	4	8	2		120		0	0.705882	0.117647	0.176471	120		0	2	5	7	2		120		0	0.75	0.125	0.125	120		0	2	6	8	2		120		0	0.777778	0.111111	0.111111	120		0	0.744553	0.117919	0.137527	120
240		0	3	4	8	3		240		0	0.666667	0.166667	0.166667	240		0	2	6	7	3		240		0	0.722222	0.166667	0.111111	240		0	3	8	6	1		240		0	0.777778	0.0555556	0.166667	240		0	0.722222	0.12963	0.148148	240
[Nemacol-1] (µM)														[Nemacol-1] (µM)														[Nemacol-1] (µM)
0	unc-17 (md414)	18	0	0	0	0		0	unc-17 (md414)	1	0	0	0	0	unc-17 (md414)	18	0	0	0	0		0	unc-17 (md414)	1	0	0	0	0	unc-17 (md414)	18	0	0	0			0	unc-17 (md414)	1	0	0	0	0	unc-17 (md414)	1	0	0	0	0	unc-17 (md414)
7.5		13	5	0	0	0		7.5		0.722222	0	0	0.277778	7.5		14	4	0	0	0		7.5		0.777778	0	0	0.222222	7.5		13	5	0	0	0		7.5		0.722222	0	0	0.277778	7.5		0.740741	0	0	0.259259	7.5
15		5	10	0	3	0		15		0.277778	0.166667	0	0.555556	15		4	10	1	2	0		15		0.235294	0.176471	0	0.588235	15		2	12	2	2	0		15		0.111111	0.222222	0	0.666667	15		0.208061	0.188453	0	0.603486	15
30		0	6	6	3	2		30		0	0.529412	0.117647	0.352941	30		2	9	3	4	0		30		0.111111	0.388889	0	0.5	30		0	10	4	3	1		30		0	0.388889	0.0555556	0.555556	30		0.037037	0.43573	0.0577342	0.469499	30
60		0	4	2	9	3		60		0	0.611111	0.166667	0.222222	60		0	5	4	5	2		60		0	0.5625	0.125	0.3125	60		0	5	5	6	2		60		0	0.611111	0.111111	0.277778	60		0	0.594907	0.134259	0.270833	60
[vesamicol] (µM)								[vesamicol] (µM)						[vesamicol] (µM)								[vesamicol] (µM)						[vesamicol] (µM)								[vesamicol] (µM)						[vesamicol] (µM)						[vesamicol] (µM)
7.5	unc-17 (md414)	18	0	0	0	0		7.5	unc-17 (md414)	1	0	0	0	7.5	unc-17 (md414)	18	0	0	0	0		7.5	unc-17 (md414)	1	0	0	0	7.5	unc-17 (md414)	18	0	0	0	0		7.5	unc-17 (md414)	1	0	0	0	7.5	unc-17 (md414)	1	0	0	0	7.5	unc-17 (md414)
15		18	0	0	0	0		15		1	0	0	0	15		17	1	0	0	0		15		0.944444	0	0	0.0555556	15		17	1	0	0	0		15		0.944444	0	0	0.0555556	15		0.962963	0	0	0.037037	15
30		17	1	0	0	0		30		0.944444	0	0	0.0555556	30		18	0	0	0	0		30		1	0	0	0	30		15	3	0	0	0		30		0.833333	0	0	0.166667	30		0.925926	0	0	0.0740741	30
60		13	5	0	0	0		60		0.722222	0	0	0.277778	60		13	5	0	0	0		60		0.722222	0	0	0.277778	60		15	3	0	0	0		60		0.833333	0	0	0.166667	60		0.759259	0	0	0.240741	60
120		12	6	0	0	0		120		0.666667	0	0	0.333333	120		9	9	0	0	0		120		0.5	0	0	0.5	120		10	8	0	0	0		120		0.555556	0	0	0.444444	120		0.574074	0	0	0.425926	120
240		8	10	0	0	0		240		0.444444	0	0	0.555556	240		6	11	0	1	0		240		0.333333	0.0555556	0	0.611111	240		5	12	1	0	0		240		0.277778	0.0555556	0	0.666667	240		0.351852	0.037037	0	0.611111	240
Nemacol-1														1/23/23 (completed by SH - bio rep B)														1/23/23 (completed by SH - bio rep C)
conc.\time	Strain	60 min												conc.\time	Strain	60 min												conc.\time	Strain	60 min
1/23/23 (completed by SH - bio rep A)	adult worms	NP	J	C1	C2	P		Conc. (µM)		Fraction No Phenotype	Fraction Coiled	Fraction Parayzed	Fraction Jerky-Unc	2018-06-04	adults	NP	J	C1	C2	P		Conc. (µM)		Fraction No Phenotype	Fraction Coiled	Fraction Parayzed	Fraction Jerky-Unc	2018-06-06	adults	NP	J	C1	C2	P		Conc. (µM)		Fraction No Phenotype	Fraction Coiled	Fraction Parayzed	Fraction Jerky-Unc	Conc. (µM)		Fraction No Phenotype	Fraction Coiled	Fraction Parayzed	Fraction Jerky-Unc	Conc. (µM)
[Nemacol-1] (µM)
0	unc-17 (e795)	5	10	3	0	0		0		0.277778	0.166667	0	0.555556	0		3	12	3	0	0		0		0.166667	0.166667	0	0.666667	0		4	13	1	0	0		0		0.222222	0.0555556	0	0.722222	0		0.222222	0.12963	0	0.648148	0
7.5		1	8	7	0	2		7.5		0.0555556	0.388889	0.111111	0.444444	7.5		0	6	12	0	0		7.5		0	0.666667	0	0.333333	7.5		0	8	7	0	3		7.5		0	0.388889	0.166667	0.444444	7.5		0.0185185	0.481481	0.0925926	0.407407	7.5
15		0	4	11	3	0		15		0	0.777778	0	0.222222	15		0	1	14	0	3		15		0	0.777778	0.166667	0.0555556	15		0	0	16	0	2		15		0	0.888889	0.111111	0	15		0	0.814815	0.0925926	0.0925926	15
																																														0.0489954
[truncated: 4 more columns]

## Sheet: Fig 3a-3c S2 Nem-1|VESxTric -SH
trichlorfon paralysis suppression experiment raw data & graphs
data shown in graphs are the means of 2-3 biological replicates scoring up to 28 wild-type animals; the percentage of animals that are able to adopt a clear sinusoidal wave pattern upon touch on the nose were counted over the number of total worms; experiments were conducted from August 12th - August 30th.
							bio rep 1			bio rep 2			bio rep 3
drug 1	conc 1 (uM)	drug 2	conc 2 (uM)	drug 3	conc 3 (uM)		#wt	total 1		#wt	total 2		#wt	total 3		% para 1	% para 2	% para 3
Nemacol-1	60	trichlorfon	800	-	-		1	28		1	28		2	28		3.57143	3.57143	7.14286
Nemacol-1	60	trichlorfon	400	-	-		3	28		10	28		9	28		10.7143	35.7143	32.1429
Nemacol-1	60	trichlorfon	200	-	-		10	28		16	28		14	28		35.7143	57.1429	50
Nemacol-1	60	trichlorfon	100	-	-		15	28		19	28		19	28		53.5714	67.8571	67.8571
Nemacol-1	60	trichlorfon	50	-	-		22	28		16	28		19	28		78.5714	57.1429	67.8571
Nemacol-1	60	trichlorfon	25	-	-		24	28		21	28		22	28		85.7143	75	78.5714
Nemacol-1	60	trichlorfon	0	-	-		14	28		23	28		20	28		50	82.1429	71.4286
Nemacol-1	30	trichlorfon	800	-	-		1	28		1	28		1	28		3.57143	3.57143	3.57143
Nemacol-1	30	trichlorfon	400	-	-		2	28		7	28		6	28		7.14286	25	21.4286
Nemacol-1	30	trichlorfon	200	-	-		15	28		9	28		11	28		53.5714	32.1429	39.2857
Nemacol-1	30	trichlorfon	100	-	-		22	28		22	28		23	28		78.5714	78.5714	82.1429
Nemacol-1	30	trichlorfon	50	-	-		24	28		25	28		26	28		85.7143	89.2857	92.8571
Nemacol-1	30	trichlorfon	25	-	-		28	28		28	28		28	28		100	100	100
Nemacol-1	30	trichlorfon	0	-	-		28	28		28	28		28	28		100	100	100
Nemacol-1	15	trichlorfon	800	-	-		0	28		1	28		0	28		0	3.57143	0
Nemacol-1	15	trichlorfon	400	-	-		4	28		2	28		2	28		14.2857	7.14286	7.14286
Nemacol-1	15	trichlorfon	200	-	-		16	28		7	28		8	28		57.1429	25	28.5714
Nemacol-1	15	trichlorfon	100	-	-		23	28		15	28		20	28		82.1429	53.5714	71.4286
Nemacol-1	15	trichlorfon	50	-	-		26	28		13	28		18	28		92.8571	46.4286	64.2857
Nemacol-1	15	trichlorfon	25	-	-		28	28		28	28		28	28		100	100	100
Nemacol-1	15	trichlorfon	0	-	-		27	28		27	28		28	28		96.4286	96.4286	100
Nemacol-1	7.5	trichlorfon	800	-	-		0	28		0	28		0	28		0	0	0
Nemacol-1	7.5	trichlorfon	400	-	-		1	28		0	28		1	28		3.57143	0	3.57143
Nemacol-1	7.5	trichlorfon	200	-	-		5	28		4	28		4	28		17.8571	14.2857	14.2857
Nemacol-1	7.5	trichlorfon	100	-	-		14	28		11	28		15	28		50	39.2857	53.5714
Nemacol-1	7.5	trichlorfon	50	-	-		25	28		22	28		18	28		89.2857	78.5714	64.2857
Nemacol-1	7.5	trichlorfon	25	-	-		28	28		28	28		28	28		100	100	100
Nemacol-1	7.5	trichlorfon	0	-	-		28	28		27	28		28	28		100	96.4286	100
Nemacol-1	3.75	trichlorfon	800	-	-		0	28		0	28		0	28		0	0	0
Nemacol-1	3.75	trichlorfon	400	-	-		1	28		0	28		0	28		3.57143	0	0
Nemacol-1	3.75	trichlorfon	200	-	-		3	28		2	28		2	28		10.7143	7.14286	7.14286
Nemacol-1	3.75	trichlorfon	100	-	-		8	28		9	28		11	28		28.5714	32.1429	39.2857
Nemacol-1	3.75	trichlorfon	50	-	-		27	28		24	28		21	28		96.4286	85.7143	75
Nemacol-1	3.75	trichlorfon	25	-	-		27	28		26	28		28	28		96.4286	92.8571	100
Nemacol-1	3.75	trichlorfon	0	-	-		28	28		28	28		28	28		100	100	100
Nemacol-1	0	trichlorfon	800	-	-		0	28		0	28		0	28		0	0	0
Nemacol-1	0	trichlorfon	400	-	-		0	28		0	28		0	28		0	0	0
Nemacol-1	0	trichlorfon	200	-	-		2	28		2	28		1	28		7.14286	7.14286	3.57143
Nemacol-1	0	trichlorfon	100	-	-		7	28		10	28		5	28		25	35.7143	17.8571
Nemacol-1	0	trichlorfon	50	-	-		24	28		21	28		19	28		85.7143	75	67.8571
Nemacol-1	0	trichlorfon	25	-	-		26	28		26	28		28	28		92.8571	92.8571	100
Nemacol-1	0	trichlorfon	0	-	-		28	28		28	28		28	28		100	100	100
vesamicol	500	trichlorfon	800	-	-		0	28		0	28		0	28		0	0	0
vesamicol	500	trichlorfon	400	-	-		0	28		7	28		3	28		0	25	10.7143
vesamicol	500	trichlorfon	200	-	-		12	28		14	28		20	28		42.8571	50	71.4286
vesamicol	500	trichlorfon	100	-	-		23	28		24	28		23	28		82.1429	85.7143	82.1429
vesamicol	500	trichlorfon	50	-	-		25	28		27	28		22	28		89.2857	96.4286	78.5714
vesamicol	500	trichlorfon	25	-	-		28	28		26	28		27	28		100	92.8571	96.4286
vesamicol	500	trichlorfon	0	-	-		28	28		28	28		28	28		100	100	100
vesamicol	250	trichlorfon	800	-	-		0	28		0	28		0	28		0	0	0
vesamicol	250	trichlorfon	400	-	-		0	28		6	28		3	28		0	21.4286	10.7143
vesamicol	250	trichlorfon	200	-	-		8	28		18	28		14	28		28.5714	64.2857	50
vesamicol	250	trichlorfon	100	-	-		21	28		21	28		22	28		75	75	78.5714
vesamicol	250	trichlorfon	50	-	-		27	28		25	28		28	28		96.4286	89.2857	100
vesamicol	250	trichlorfon	25	-	-		28	28		27	28		28	28		100	96.4286	100
vesamicol	250	trichlorfon	0	-	-		27	28		28	28		28	28		96.4286	100	100
vesamicol	125	trichlorfon	800	-	-		0	28		0	28		0	28		0	0	0
vesamicol	125	trichlorfon	400	-	-		0	28		3	28		1	28		0	10.7143	3.57143
vesamicol	125	trichlorfon	200	-	-		6	28		13	28		9	28		21.4286	46.4286	32.1429
vesamicol	125	trichlorfon	100	-	-		24	28		19	28		17	28		85.7143	67.8571	60.7143
vesamicol	125	trichlorfon	50	-	-		27	28		22	28		26	28		96.4286	78.5714	92.8571
vesamicol	125	trichlorfon	25	-	-		27	28		28	28		28	28		96.4286	100	100
vesamicol	125	trichlorfon	0	-	-		28	28		28	28		28	28		100	100	100
vesamicol	62.5	trichlorfon	800	-	-		0	28		0	28		0	28		0	0	0
vesamicol	62.5	trichlorfon	400	-	-		0	28		1	28		0	28		0	3.57143	0
vesamicol	62.5	trichlorfon	200	-	-		3	28		10	28		6	28		10.7143	35.7143	21.4286
vesamicol	62.5	trichlorfon	100	-	-		19	28		18	28		15	28		67.8571	64.2857	53.5714
vesamicol	62.5	trichlorfon	50	-	-		25	28		24	28		27	28		89.2857	85.7143	96.4286
vesamicol	62.5	trichlorfon	25	-	-		26	28		28	28		28	28		92.8571	100	100
vesamicol	62.5	trichlorfon	0	-	-		28	28		28	28		28	28		100	100	100
vesamicol	31.75	trichlorfon	800	-	-		0	28		0	28		0	28		0	0	0
vesamicol	31.75	trichlorfon	400	-	-		0	28		0	28		0	28		0	0	0
vesamicol	31.75	trichlorfon	200	-	-		2	28		7	28		2	28		7.14286	25	7.14286
vesamicol	31.75	trichlorfon	100	-	-		18	28		15	28		12	28		64.2857	53.5714	42.8571
vesamicol	31.75	trichlorfon	50	-	-		23	28		20	28		27	28		82.1429	71.4286	96.4286
vesamicol	31.75	trichlorfon	25	-	-		26	28		27	28		28	28		92.8571	96.4286	100
vesamicol	31.75	trichlorfon	0	-	-		27	28		28	28		28	28		96.4286	100	100
vesamicol	0	trichlorfon	800	-	-		0	28		0	28		0	28		0	0	0
vesamicol	0	trichlorfon	400	-	-		0	28		1	28		1	28		0	3.57143	3.57143
vesamicol	0	trichlorfon	200	-	-		2	28		7	28		8	28		7.14286	25	28.5714
vesamicol	0	trichlorfon	100	-	-		12	28		14	28		14	28		42.8571	50	50
vesamicol	0	trichlorfon	50	-	-		20	28		21	28		27	28		71.4286	75	96.4286
vesamicol	0	trichlorfon	25	-	-		26	28		26	28		28	28		92.8571	92.8571	100
vesamicol	0	trichlorfon	0	-	-		28	28		28	28		28	28		100	100	100

## Sheet: Fig. 4 Ki value (TS)
Peter Roy lab, Toronto, AH5183, L-[Piperidinyl-3,4-3H]-(Vesamicol) binding experiment data; experiments conducted by Tina Spalholz (Department of Neuroradiopharmaceuticals, Institute of Radiopharmaceutical Cancer Research, Helmholtz-Zentrum Dresden-Rossendorf).
ID#	trivial name	date expt 1	expt 1 Ki (M) vs. rat VAChT (PC12)	95% CI)	date expt 2	expt 2 Ki (M) vs. rat VAChT (PC12)	95% CI		date expt 3	expt 2 Ki (M) vs. rat VAChT (PC12)	95% CI	mean Ki	lower CI	higher CI
#5412580	nemacol-43	20200615	1.908e-07	7.5540e-008 to 4.8190e-007	20200714	1.264e-07	1.0210e-007 to 1.5650e-007					1.586e-07	7.554e-08	4.819e-07
#5423057	nemacol-46	20200615	9.16e-08	2.8380e-008 to 2.9560e-007	20200722	7.541e-08	4.0630e-008 to 1.4000e-007					8.3505e-08	2.838e-08	2.956e-07
#5465993	nemacol-59	20200616	1.85e-06	2.8620e-007 to 1.1950e-005	20200722	1.676e-06	8.9030e-007 to 3.1540e-006					1.763e-06	2.862e-07	1.195e-05
#5411194	nemacol-41	20200616	4.822e-07	2.9800e-007 to 7.8020e-007	20200730	3.758e-07	2.7470e-007 to 5.1400e-007					4.29e-07	2.747e-07	7.802e-07
#5460054	nemacol-53	20200709	5.541e-07	1.6490e-007 to 1.8620e-006	20200730	1.042e-06	6.5490e-007 to 1.6570e-006					7.9805e-07	1.649e-07	1.862e-06
#5417435	nemacol-45	20200709	2.109e-07	1.1720e-007 to 3.7950e-007	20200825	2.095e-07	1.1180e-007 to 3.9260e-007		20221207	2.355e-07	1.6660e-007 to 3.3300e-007	2.18633e-07	1.172e-07	3.926e-07
#5454379	nemacol-50	20200714	1.818e-06	1.1240e-006 to 2.9390e-006	20200825	2.052e-06	1.4430e-006 to 2.9190e-006		20221207	1.945e-06	1.4500e-006 to 2.6090e-006	1.93833e-06	1.124e-06	2.939e-06
Z432755216	nemacol-62	20200909	2.34e-06	1.2390e-006 to 4.4180e-006	20200925	3.342e-06	2.5490e-006 to 4.3810e-006					2.841e-06	1.239e-06	4.418e-06
Z432756502	nemacol-63	20200909	4.893e-06	2.2500e-006 to 1.0640e-005	20200925	8.468e-06	4.7900e-006 to 1.4970e-005					6.6805e-06	2.25e-06	1.497e-05

## Sheet: Fig. 4A 19-10-30 binding curves
Date	2019-10-30							raw data in Bq/vial				mean	deviation	cv
							TB		70.83	71.332	73.571	71.911	1.45935	2.02938
							UB (rac. Ves)		7.462	8.245	7.31	7.67233	0.501733	6.53951
Assay	VAChT, 3H-Vesamicol versus nemacol-1 (Peter Roy, Projekt 2019)						minus Vesamicol	1e-05	7.117	8.612	7.366	7.69833	0.800993	10.4048
								1e-06	9.965	11.002	11.377	10.7813	0.731407	6.78401
								1e-07	24.461	27.053	26.438	25.984	1.35433	5.21216
Tissue	rVAChT-PC12							1e-08	58.869	57.204	58.237	58.1033	0.84051	1.44658
								1e-09	68.18	67.728	68.121	68.0097	0.245708	0.361284
								1e-10	71.779	70.357	67.883	70.0063	1.97153	2.81622
								1e-11	69.257	70.428	66.668	68.7843	1.92405	2.79722
							nemacol-1	1e-05	29.239	28.844	31.34	29.8077	1.34166	4.50104
Radioligand	³H-Vesamicol	spec. Activity	1591	GBq/mmol	100 µL			1e-06	38.872	40.458	41.092	40.1407	1.14351	2.84877
			1591000000000000	Bq/mol				1e-07	61.928	64.023	62.441	62.7973	1.09201	1.73894
	Lot 2313894	chem. Conc.		mol/l				1e-08	68.068	68.494	67.688	68.0833	0.403219	0.592243
	2017-07-31							1e-09	70.789	67.966	68.371	69.042	1.52644	2.21088
								1e-10	69.04	68.205	68.529	68.5913	0.420975	0.613744
								1e-11	68.674	68.343	67.75	68.2557	0.46815	0.685877
nonsp. bind.	rac Vesamicol	0.01	stock in DMSO
			1:100, Puffer	0.0001
			0.0001	100 µl ad 1 ml	1e-05
					i.A.		specific binding in % of total binding (corrected by nonspecific binding NB)
												mean	deviation
							TB		98.3172	99.0987	102.584	100
							UB		-0.327425	0.891467	-0.564042	-9.25186e-16	0.781046
							minus Vesamicol	1e-05	-0.864485	1.46277	-0.476868	0.0404741	1.2469
								1e-06	3.56898	5.18327	5.76704	4.83976	1.13858
								1e-07	26.1348	30.1698	29.2124	28.5057	2.10827
								1e-08	79.6976	77.1057	78.7138	78.5057	1.30842
Binding buffer (BP)	50 mM TRIS-HC, pH 7.4/RT +							1e-09	94.192	93.4883	94.1001	93.9268	0.382492
	120 mM NaCl, 5 mM KCl, 2 mM CaCl2, 1 mM MgCl2				ad 1 ml			1e-10	99.7945	97.5809	93.7296	97.035	3.06907
								1e-11	95.8685	97.6914	91.8382	95.1327	2.99516
Kompetitor							nemacol-1	1e-05	33.5727	32.9578	36.8433	34.458	2.08855
		Mr	Einwaage in mg	DMSO in ml	stock			1e-06	48.5684	51.0373	52.0242	50.5433	1.7801
					100 mM stated on the vial			1e-07	84.4595	87.7208	85.2581	85.8128	1.69993
2019-10-28	nemacol-1				0.1	Canada		1e-08	94.0176	94.6808	93.4261	94.0415	0.627688
								1e-09	98.2534	93.8588	94.4893	95.5338	2.3762
								1e-10	95.5307	94.2309	94.7353	94.8323	0.65533
								1e-11	94.961	94.4457	93.5226	94.3098	0.728767
Verdünnung	stock in M	µl stock	µl DMSO	in M (100% DMSO)
	0.1	10	90	0.01
	0.01	50	450	0.001
	0.001	50	450	0.0001
	0.0001	50	450	1e-05			Daten für GraphPad
	1e-05	50	450	1e-06				minus Vesamicol		nemacol-1
	1e-06	50	450	1e-07			-5	0.0404741	1.2469	34.458	2.08855
	1e-07	50	450	1e-08			-6	4.83976	1.13858	50.5433	1.7801
	1e-08	50	450	1e-09			-7	28.5057	2.10827	85.8128	1.69993
							-8	78.5057	1.30842	94.0415	0.627688
							-9	93.9268	0.382492	95.5338	2.3762
							-10	97.035	3.06907	94.8323	0.65533
							-11	95.1327	2.99516	94.3098	0.728767
	DMSO stock	µl stock	µl Puffer	Konz. (10%DMSO)	Konz. i.A. (1%DMSO)
	0.01	50	450	0.001
	0.001	50	450	0.0001	1e-05
	0.0001	50	450	1e-05	1e-06
	1e-05	50	450	1e-06	1e-07
	1e-06	50	450	1e-07	1e-08
	1e-07	50	450	1e-08	1e-09
	1e-08	50	450	1e-09	1e-10
	1e-09	50	450	1e-10	1e-11
Inkubation		21°C, 120 min, 550 rpm
Filter		90 min Präinkubation in 0.3 % Polyethyleneimine (PEI; frisch aus 10%) bei RT
Waschen		5 x mit ca. 1 ml 50 mM TRIS-HCl, pH 7.4/4°C
Bq in 100 µl 3H-vesamicol-stock
4641.24	4662.98	4643.98
mean	4649.4	Bq/100 µl stock
=	4649.4	Bq per vial (100 µl 3H-Pent ad 1 ml)
=	4649400	Bq / L
=	2.92231e-09	M 3H-vesamicol i.A.

## Sheet: Fig 4A 19-11-21 binding curves
Date	2019-11-21							raw data in Bq/vial				mean	deviation	cv
							TB (ohne DMSO)		91.455	89.741	91.649	90.9483	1.05007	1.15458
							TB (1% DMSO)		67.658	70.68	69.281	69.2063	1.51238	2.18532
Assay	VAChT, 3H-Vesamicol versus nemacol-1 (Peter Roy, Projekt 2019)						minus Vesamicol	1e-05	13.394	14.929	13.043	13.7887	1.00303	7.27431
								1e-06	16.334	15.597	16.284	16.0717	0.411833	2.56248
								1e-07	30.081	28.608	29.038	29.2423	0.75746	2.59029
Tissue	rVAChT-PC12	71 Mio	2019-11-18					1e-08	60.33	59.315	57.29	58.9783	1.54771	2.6242
		94 Mio	2019-10-30					1e-09	65.753	67.61	71.54	68.301	2.95473	4.32605
								1e-10	69.958	66.019	67.924	67.967	1.96985	2.89825
								1e-11	67.37	65.211	68.097	66.8927	1.50104	2.24396
							nemacol-1	0.0001	15.705	15.161	15.215	15.3603	0.299709	1.95119
Radioligand	³H-Vesamicol	spec. Activity	1591	GBq/mmol	100 µL			1e-05	17.263	19.3	20.692	19.085	1.72458	9.03632
			1591000000000000	Bq/mol				1e-06	43.46	41.673	42.438	42.5237	0.896575	2.10841
	Lot 2337547	chem. Conc.		mol/l				1e-07	59.269	61.505	57.017	59.2637	2.244	3.78648
	October 2017							1e-08	63.36	63.519	63.519	63.466	0.0917987	0.144642
								1e-09	62.398	63.063	62.051	62.504	0.51426	0.822763
								1e-10	63.232	64.981	66.848	65.0203	1.80832	2.78116
nonsp. bind.	rac Vesamicol	0.01	stock in DMSO					TB =	2.60412	% RL total
			1:100, Puffer	0.0001				UB (1 % DMSO) =	19.924	% TB (1 % DMSO)
			0.0001	100 µl ad 1 ml	1e-05
					i.A.		specific binding in % of total binding (corrected by nonspecific binding NB)
												mean	deviation
Binding buffer (BP)	50 mM TRIS-HC, pH 7.4/RT +						TB (ohne DMSO)		102.33	94.447	103.223	100	4.82969
	120 mM NaCl, 5 mM KCl, 2 mM CaCl2, 1 mM MgCl2				ad 1 ml		TB (1% DMSO)		97.2061	102.659	100.135	100	2.72906
							minus Vesamicol	1e-05	-0.712168	2.05771	-1.34554	1.18424e-15	1.80995
								1e-06	4.593	3.2631	4.50278	4.11962	0.743144
Kompetitor								1e-07	29.3992	26.7412	27.5171	27.8858	1.36682
		Mr	Einwaage in mg	DMSO in ml	stock			1e-08	83.9828	82.1513	78.4972	81.5438	2.79281
					100 mM stated on the vial			1e-09	93.7685	97.1195	104.211	98.3663	5.33175
2019-10-28	nemacol-1				0.1	Canada		1e-10	101.356	94.2485	97.6861	97.7636	3.55456
								1e-11	96.6864	92.7905	97.9982	95.825	2.7086
							nemacol-1	0.0001	3.45798	2.47635	2.57379	2.83604	0.540818
								1e-05	6.26936	9.94508	12.4569	9.55712	3.11197
Verdünnung	stock in M	µl stock	µl DMSO	in M (100% DMSO)				1e-06	53.5413	50.3167	51.6971	51.8517	1.61785
nemacol-1	0.1	10	90	0.01				1e-07	82.0683	86.1031	78.0046	82.0587	4.04926
minus-Vesamicol	0.01	10	90	0.001				1e-08	89.4504	89.7373	89.7373	89.6417	0.165649
	0.001	10	90	0.0001				1e-09	87.7145	88.9145	87.0884	87.9058	0.927971
	0.0001	10	90	1e-05				1e-10	89.2194	92.3755	95.7444	92.4465	3.26308
	1e-05	10	90	1e-06
	1e-06	10	90	1e-07
	1e-07	10	90	1e-08
	1e-08	10	90	1e-09
							Daten für GraphPad
								minus Vesamicol		nemacol-1
	DMSO stock	µl stock	µl Puffer	Konz. (2 %DMSO)			-4			2.83604	0.540818
	0.01	40	1960	0.0002	Rückstände auf Wand Eppendorfvial		-5	1.18424e-15	1.80995	9.55712	3.11197
	0.001	40	1960	2e-05			-6	4.11962	0.743144	51.8517	1.61785
	0.0001	40	1960	2e-06			-7	27.8858	1.36682	82.0587	4.04926
	1e-05	40	1960	2e-07			-8	81.5438	2.79281	89.6417	0.165649
	1e-06	40	1960	2e-08			-9	98.3663	5.33175	87.9058	0.927971
	1e-07	40	1960	2e-09			-10	97.7636	3.55456	92.4465	3.26308
	1e-08	40	1960	2e-10			-11	95.825	2.7086
	1e-09	40	1960	2e-11
	Ansatz	0.5	Komp/Ves		Konz. i.A. (1 %DMSO)
		0.1	3H		0.0001
		0.2	VAChT-PC12		1e-05
		0.2	BP		1e-06
	TB ohne DMSO				1e-07
	TB + 1 % DMSO	+ 10 mikrol DMSO/1 ml			1e-08
					1e-09
					1e-10
					1e-11
Inkubation		21°C, 90 min, 300 rpm
Filter		90 min Präinkubation in 0.3 % Polyethyleneimine (PEI; frisch aus 10%) bei RT
Waschen		5 x mit ca. 1 ml 50 mM TRIS-HCl, pH 7.4/4°C
Bq in 100 µl 3H-vesamicol-stock
3357.7	3377.82	3445.19
3602.59	3570.12	3601.44
mean	3492.48	Bq/100 µl stock
=	3492.48	Bq per vial (100 µl 3H-Pent ad 1 ml)
=	3.49248e+06	Bq / L
=	2.19515e-09	M 3H-vesamicol i.A.

## Sheet: Fig. 4,S5 C. elegans DRC (SH)
notes: showing the mean % fraction of C. elegans young adults exhibiting any phenotype observed at one hour (coiled, jerky-Unc or paralyzed) from three biological replicates with two technical replicates scoring 20 animals per trial
		60uM				15uM				3.75uM
analog #	bio rep #	no phene	coiled	atypical locomotion	paralyzed	no phene	coiled	atypical locomotion	paralyzed	no phene	coiled	atypical locomotion	paralyzed	any phene	SEM
Nemacol-1	1-1	0	17	1	1	5	8	7	1	16	2	2	0	100	0
Nemacol-1	1-2	0	19	1	0	2	13	5	0	17	0	3	0	91.0317	4.90718
Nemacol-1	2-1	0	12	2	6	4	4	12	0	9	2	9	0	42.5	12.5831
Nemacol-1	2-2	0	8	4	8	0	4	16	0	8	1	11	0
Nemacol-1	3-1	0	7	2	11	0	5	6	9	11	0	9	0
Nemacol-1	3-2	0	11	2	7	0	5	4	11	8	0	12	0
Nemacol-2	1-1	0	9	3	8	0	5	10	5	15	0	5	0	100	0
Nemacol-2	1-2	0	6	6	8	2	5	11	2	12	0	8	0	95.873	0.873016
Nemacol-2	2-1	0	9	3	8	0	5	10	5	18	0	2	0	29.1667	8.81917
Nemacol-2	2-2	0	6	6	8	2	5	11	2	17	0	3	0
Nemacol-2	3-1	0	3	3	14	0	2	18	0	11	0	9	0
Nemacol-2	3-2	0	1	1	18	1	4	13	3	12	0	8	0
Nemacol-3	1-1	0	8	5	7	6	2	12	2	20	0	0	0	95.8333	4.16667
Nemacol-3	1-2	0	6	8	6	5	1	14	0	20	0	0	0	65.4545	22.764
Nemacol-3	2-1	2	8	9	1	15	1	4	0	20	0	0	0	19.1667	19.1667
Nemacol-3	2-2	3	6	7	4	16	1	3	0	20	0	0	0
Nemacol-3	3-1	0	10	0	10	0	5	7	8	7	0	13	0
Nemacol-3	3-2	0	8	4	8	0	2	7	11	10	0	10	0
Nemacol-4	1-1	0	8	9	3	16	0	4	0	20	0	0	0	94.1667	5.83333
Nemacol-4	1-2	0	7	8	5	15	1	4	0	20	0	0	0	45	27.6511
Nemacol-4	2-1	3	3	13	1	17	1	2	0	20	0	0	0	15	15
Nemacol-4	2-2	4	1	10	5	18	0	2	0	20	0	0	0
Nemacol-4	3-1	0	4	2	14	0	6	5	9	14	1	4	1
Nemacol-4	3-2	0	5	3	12	0	3	8	9	8	0	11	1
Nemacol-5	1-1	0	16	1	3	0	10	9	1	20	0	0	0	100	0
Nemacol-5	1-2	0	12	3	5	0	6	12	2	20	0	0	0	97.5	2.5
Nemacol-5	2-1	0	14	0	6	0	5	13	2	17	0	3	0	3.33333	3.33333
Nemacol-5	2-2	0	13	2	5	3	4	13	0	19	0	1	0
Nemacol-5	3-1	0	0	16	4	0	5	12	3	20	0	0	0
Nemacol-5	3-2	0	0	15	5	0	6	9	5	20	0	0	0
Nemacol-6	1-1	14	1	5	0	19	0	1	0	20	0	0	0	44.1667	18.047
Nemacol-6	1-2	17	0	3	0	20	0	0	0	20	0	0	0	7.5	5
Nemacol-6	2-1	12	3	5	0	19	0	1	0	20	0	0	0	0	0
Nemacol-6	2-2	16	0	4	0	20	0	0	0	20	0	0	0
Nemacol-6	3-1	1	0	19	0	18	0	2	0	20	0	0	0
Nemacol-6	3-2	7	0	13	0	15	0	5	0	20	0	0	0
Nemacol-7	1-1	19	0	1	0	20	0	0	0	20	0	0	0	14.1667	7.94949
Nemacol-7	1-2	18	0	2	0	20	0	0	0	20	0	0	0	3.33333	2.20479
Nemacol-7	2-1	20	0	0	0	20	0	0	0	20	0	0	0	0	0
Nemacol-7	2-2	18	0	2	0	19	0	1	0	20	0	0	0
Nemacol-7	3-1	16	0	4	0	18	0	2	0	20	0	0	0
Nemacol-7	3-2	12	0	8	0	19	0	1	0	20	0	0	0
Nemacol-8	1-1	16	0	4	0	20	0	0	0	20	0	0	0	28.5965	6.497
Nemacol-8	1-2	17	0	3	0	20	0	0	0	20	0	0	0	0	0
Nemacol-8	2-1	13	2	1	3	20	0	0	0	20	0	0	0	0	0
Nemacol-8	2-2	15	1	4	0	20	0	0	0	20	0	0	0
Nemacol-8	3-1	13	0	5	2	20	0	0	0	20	0	0	0
Nemacol-8	3-2	11	0	8	1	20	0	0	0	20	0	0	0
Nemacol-9	1-1	0	6	11	3	13	2	5	0	20	0	0	0	95	5
Nemacol-9	1-2	0	5	13	2	17	0	3	0	20	0	0	0	44.1667	28.3701
Nemacol-9	2-1	4	4	12	0	19	0	1	0	20	0	0	0	21.6667	21.6667
Nemacol-9	2-2	2	4	14	0	18	0	2	0	20	0	0	0
Nemacol-9	3-1	0	8	3	9	0	4	16	0	6	0	14	0
Nemacol-9	3-2	0	13	1	6	0	7	11	2	8	0	12	0
Nemacol-10	1-1	11	1	8	4	14	1	5	0	20	0	0	0	55.6944	9.19293
Nemacol-10	1-2	4	0	14	2	13	2	4	1	20	0	0	0	27.5	3.81881
Nemacol-10	2-1	7	1	12	0	14	0	5	1	20	0	0	0	0	0
Nemacol-10	2-2	8	1	11	0	14	0	3	3	20	0	0	0
Nemacol-10	3-1	12	2	6	0	18	1	1	0	20	0	0	0
Nemacol-10	3-2	13	0	7	0	14	3	2	1	20	0	0	0
Nemacol-11	1-1	19	0	1	0	20	0	0	0	20	0	0	0	19.1667	17.9312
Nemacol-11	1-2	20	0	0	0	20	0	0	0	20	0	0	0	6.66667	6.66667
Nemacol-11	2-1	20	0	0	0	20	0	0	0	20	0	0	0	3.33333	3.33333
Nemacol-11	2-2	20	0	0	0	20	0	0	0	20	0	0	0
Nemacol-11	3-1	7	0	13	0	15	0	5	0	17	0	3	0
Nemacol-11	3-2	11	0	9	0	17	0	3	0	19	0	1	0
Nemacol-12	1-1	6	3	11	0	16	0	4	0	20	0	0	0	84.1667	8.20738
Nemacol-12	1-2	2	4	14	0	18	0	2	0	20	0	0	0	39.1667	30.63
Nemacol-12	2-1	7	5	7	1	20	0	0	0	20	0	0	0	16.1842	16.1842
Nemacol-12	2-2	4	6	10	0	19	0	1	0	20	0	0	0
Nemacol-12	3-1	0	14	2	4	0	3	17	0	11	1	7	0
Nemacol-12	3-2	0	19	1	0	0	8	10	2	9	0	11	0
Nemacol-13	1-1	20	0	0	0	20	0	0	0	20	0	0	0	20	20
Nemacol-13	1-2	20	0	0	0	20	0	0	0	20	0	0	0	2.5	2.5
Nemacol-13	2-1	20	0	0	0	20	0	0	0	20	0	0	0	0.833333	0.833333
Nemacol-13	2-2	20	0	0	0	20	0	0	0	20	0	0	0
Nemacol-13	3-1	9	0	11	0	18	0	2	0	20	0	0	0
Nemacol-13	3-2	7	0	13	0	19	0	1	0	19	0	1	0
Nemacol-14	1-1	20	0	0	0	20	0	0	0	20	0	0	0	6.66667	4.40959
Nemacol-14	1-2	18	0	2	0	20	0	0	0	20	0	0	0	0	0
Nemacol-14	2-1	20	0	0	0	20	0	0	0	20	0	0	0	0.833333	0.833333
Nemacol-14	2-2	20	0	0	0	20	0	0	0	20	0	0	0
Nemacol-14	3-1	18	0	2	0	20	0	0	0	19	0	0	1
Nemacol-14	3-2	16	2	2	0	20	0	0	0	20	0	0	0
Nemacol-15	1-1	18	0	2	0	20	0	0	0	20	0	0	0	23.3333	8.20738
Nemacol-15	1-2	19	0	1	0	19	0	1	0	20	0	0	0	2.5	1.44338
Nemacol-15	2-1	15	0	2	3	20	0	0	0	20	0	0	0	0	0
Nemacol-15	2-2	14	0	4	2	20	0	0	0	20	0	0	0
Nemacol-15	3-1	15	0	5	0	18	0	2	0	20	0	0	0
Nemacol-15	3-2	11	0	9	0	20	0	0	0	20	0	0	0
Nemacol-16	1-1	20	0	0	0	20	0	0	0	19	0	1	0	4.16667	4.16667
Nemacol-16	1-2	20	0	0	0	20	0	0	0	20	0	0	0	0.833333	0.833333
Nemacol-16	2-1	20	0	0	0	20	0	0	0	20	0	0	0	0.833333	0.833333
Nemacol-16	2-2	20	0	0	0	20	0	0	0	20	0	0	0
Nemacol-16	3-1	16	0	4	0	20	0	0	0	20	0	0	0
Nemacol-16	3-2	19	0	1	0	19	0	0	1	20	0	0	0
Nemacol-17	1-1	20	0	0	0	20	0	0	0	20	0	0	0	9.16667	6.82113
Nemacol-17	1-2	20	0	0	0	20	0	0	0	20	0	0	0	0	0
Nemacol-17	2-1	18	0	2	0	20	0	0	0	20	0	0	0	0	0
Nemacol-17	2-2	20	0	0	0	20	0	0	0	20	0	0	0
Nemacol-17	3-1	17	0	3	0	20	0	0	0	20	0	0	0
Nemacol-17	3-2	14	0	6	0	20	0	0	0	20	0	0	0
Nemacol-18	1-1	20	0	0	0	20	0	0	0	20	0	0	0	27.5	27.5
Nemacol-18	1-2	20	0	0	0	20	0	0	0	20	0	0	0	10	10
Nemacol-18	2-1	20	0	0	0	20	0	0	0	20	0	0	0	0	0
Nemacol-18	2-2	20	0	0	0	20	0	0	0	20	0	0	0
Nemacol-18	3-1	2	0	18	0	15	0	5	0	20	0	0	0
Nemacol-18	3-2	5	0	15	0	13	0	7	0	20	0	0	0
Nemacol-19	1-1	0	15	2	3	0	8	10	2	16	0	4	0	100	0
Nemacol-19	1-2	0	11	3	6	0	7	12	1	14	2	4	0	97.5	2.5
Nemacol-19	2-1	0	15	1	4	0	5	15	0	16	0	4	0	43.3333	20.8833
Nemacol-19	2-2	0	16	0	4	3	3	14	0	16	0	4	0
Nemacol-19	3-1	0	5	2	13	0	5	5	15	3	3	13	1
Nemacol-19	3-2	0	4	0	16	0	8	6	6	3	2	15	0
Nemacol-20	1-1	19	0	1	0	20	0	0	0	20	0	0	0	30.8333	20.8333
Nemacol-20	1-2	17	0	3	0	19	0	1	0	20	0	0	0	14.1667	12.9368
Nemacol-20	2-1	18	0	1	1	20	0	0	0	20	0	0	0	0.833333	0.833333
Nemacol-20	2-2	18	0	2	0	20	0	0	0	20	0	0	0
Nemacol-20	3-1	6	0	14	0	11	0	9	0	20	0	0	0
Nemacol-20	3-2	5	0	15	0	13	0	7	0	19	0	0	1
Nemacol-21	1-1	0	6	14	0	19	0	1	0	20	0	0	0	100	0
Nemacol-21	1-2	* well media was too shallow; didn't trust				20	0	0	0	20	0	0	0	17.5	7.63763
Nemacol-21	2-1	0	5	13	2	15	1	4	0	20	0	0	0	3.33333	3.33333
Nemacol-21	2-2	0	7	10	3	16	0	4	0	20	0	0	0
Nemacol-21	3-1	0	5	6	9	14	0	6	0	18	0	2	0
Nemacol-21	3-2	0	8	6	6	15	0	5	0	18	0	2	0
Nemacol-22	1-1	16	0	3	1	18	0	2	0	20	0	0	0	24.1667	10.4416
Nemacol-22	1-2	18	0	2	0	20	0	0	0	20	0	0	0	10.8333	8.45741
Nemacol-22	2-1	17	0	3	0	20	0	0	0	20	0	0	0	0	0
Nemacol-22	2-2	18	0	2	0	20	0	0	0	20	0	0	0
Nemacol-22	3-1	14	0	6	0	15	0	5	0	20	0	0	0
Nemacol-22	3-2	8	0	11	1	14	0	6	0	20	0	0	0
Nemacol-23	1-1	9	0	11	0	20	0	0	0	20	0	0	0	63.3333	18.3901
Nemacol-23	1-2	12	0	8	0	20	0	0	0	20	0	0	0	33.3333	33.3333
Nemacol-23	2-1	10	2	8	0	20	0	0	0	20	0	0	0	15.8333	15.8333
Nemacol-23	2-2	13	1	6	0	20	0	0	0	20	0	0	0
Nemacol-23	3-1	0	13	2	5	0	3	11	6	12	0	8	0
Nemacol-23	3-2	0	6	1	13	0	3	7	10	9	0	11	0
Nemacol-24	1-1	0	6	6	8	14	2	4	0	20	0	0	0	91.6667	8.33333
Nemacol-24	1-2	0	7	7	6	13	1	6	0	20	0	0	0	45.8333	28.2228
Nemacol-24	2-1	4	4	10	2	20	0	0	0	20	0	0	0	8.33333	8.33333
Nemacol-24	2-2	6	3	10	1	18	0	2	0	20	0	0	0
Nemacol-24	3-1	0	7	1	12	0	4	7	9	14	0	6	0
Nemacol-24	3-2	0	8	3	9	0	4	12	4	16	0	4	0
Nemacol-25	1-1	7	1	12	0	19	0	1	0	20	0	0	0	62.5	19.5256
Nemacol-25	1-2	7	1	9	3	19	0	1	0	20	0	0	0	20.8333	15.8333
Nemacol-25	2-1	16	0	4	0	20	0	0	0	20	0	0	0	2.5	2.5
Nemacol-25	2-2	13	0	7	0	18	0	2	0	20	0	0	0
Nemacol-25	3-1	0	2	16	2	13	0	7	0	18	0	2	0
Nemacol-25	3-2	2	0	11	7	6	0	14	0	19	0	1	0
Nemacol-27	1-1	2	8	9	1	16	0	4	0	20	0	0	0	91.3333	6.33333
Nemacol-27	1-2	0	5	14	1	18	0	2	0	19	0	1	0	29.1667	16.729
Nemacol-27	2-1	2	6	11	1	17	0	3	0	20	0	0	0	0.833333	0.833333
Nemacol-27	2-2	8	3	13	1	19	0	1	0	20	0	0	0
Nemacol-27	3-1	0	12	2	6	8	0	12	0	20	0	0	0
Nemacol-27	3-2	0	13	3	4	7	3	10	0	20	0	0	0
Nemacol-28	1-1	18	0	2	0	19	0	1	0	20	0	0	0	32.5	22.5462
Nemacol-28	1-2	17	0	3	0	20	0	0	0	20	0	0	0	4.16667	3.00463
Nemacol-28	2-1	18	0	2	0	20	0	0	0	20	0	0	0	0	0
Nemacol-28	2-2	19	0	1	0	20	0	0	0	20	0	0	0
Nemacol-28	3-1	5	0	15	0	17	0	3	0	20	0	0	0
Nemacol-28	3-2	4	1	13	2	19	0	1	0	20	0	0	0
Nemacol-40	1-1	20	0	0	0	20	0	0	0	20	0	0	0	37.5	26.0208
Nemacol-40	1-2	20	0	0	0	20	0	0	0	20	0	0	0	14.1667	14.1667
Nemacol-40	2-1	16	0	4	0	20	0	0	0	20	0	0	0	5	5
Nemacol-40	2-2	14	0	6	0	20	0	0	0	20	0	0	0
Nemacol-40	3-1	0	0	5	15	9	2	7	2	17	0	3	0
Nemacol-40	3-2	5	0	8	7	14	0	6	0	17	0	3	0
Nemacol-41	3-1	0	6	2	12	0	2	15	3	4	0	16	0	100	0
Nemacol-41	3-2	0	9	0	11	0	2	18	0	6	0	14	0	98.3333	1.66667
Nemacol-41	2-1	0	10	2	8	2	2	16	0	16	0	4	0	58.3333	16.6667
Nemacol-41	2-2	0	13	0	7	0	4	16	0	14	1	5	0
Nemacol-41	3-1	0	6	2	12	0	2	15	3	4	0	16	0
Nemacol-41	3-2	0	9	0	11	0	2	18	0	6	0	14	0
Nemacol-43	1-1	0	15	0	5	0	6	8	6	11	1	9	0	100	0
Nemacol-43	1-2	0	16	0	4	0	6	5	9	8	3	9	0	100	0
Nemacol-43	2-1	0	17	0	3	0	3	13	4	16	0	4	0	33.7698	10.6498
Nemacol-43	2-2	0	13	2	5	0	1	18	1	17	0	3	0
Nemacol-43	3-1	0	8	0	12	0	1	15	4	13	0	7	0
Nemacol-43	3-2	0	7	0	13	0	3	15	2	15	0	5	0
Nemacol-44	1-1	0	5	0	15	0	12	2	6	8	4	6	2	100	0
Nemacol-44	1-2	0	12	0	8	0	7	2	11	3	3	10	4	100	0
Nemacol-44	2-1	0	8	2	10	0	4	8	8	2	0	14	4	80	4.33013
Nemacol-44	2-2	0	14	0	6	0	6	7	7	6	1	10	3
Nemacol-44	3-1	0	11	1	8	0	3	8	9	2	1	17	0
Nemacol-44	3-2	0	6	1	13	0	7	5	8	3	3	14	0
Nemacol-45	1-1	0	17	0	3	2	2	5	11	15	0	5	0	100	0
Nemacol-45	1-2	0	16	0	4	0	2	8	10	12	0	4	4	96.6667	0.833333
Nemacol-45	2-1	0	16	0	4	0	2	6	12	16	0	4	0	36.6667	12.4443
Nemacol-45	2-2	0	16	2	2	1	1	10	8	17	0	3	0
Nemacol-45	3-1	0	7	0	13	0	2	13	5	9	0	11	0
Nemacol-45	3-2	0	6	1	13	1	4	14	1	7	0	13	0
Nemacol-46	1-1	0	8	0	12	0	17	0	3	0	3	15	2	100	0
Nemacol-46	1-2	0	11	0	9	0	16	0	4	2	3	15	0	100	0
Nemacol-46	2-1	0	17	0	3	0	10	0	10	4	4	8	4	89.1667	5.83333
Nemacol-46	2-2	0	18	0	2	0	15	0	5	5	4	10	1
Nemacol-46	3-1	0	5	3	12	0	2	18	0	2	9	9	0
Nemacol-46	3-2	0	4	3	13	0	12	5	3	0	6	14	0
Nemacol-47	3-1	0	5	15	0	7	0	13	0	15	0	3	2	100	0
Nemacol-47	3-2	0	7	13	0	9	0	11	0	13	0	5	2	81.6667	11.6667
Nemacol-47	2-1	0	5	13	2	4	5	11	0	14	1	4	1	34.1667	5.46453
Nemacol-47	2-2	0	6	13	1	2	2	16	0	15	0	4	1
Nemacol-47	3-1	0	2	4	14	0	5	6	9	14	4	1	1
Nemacol-47	3-2	0	3	5	12	0	8	3	9	8	11	0	1
Nemacol-48	1-1	0	16	0	4	6	2	11	1	19	0	1	0	100	0
Nemacol-48	1-2	0	15	0	5	5	0	14	1	18	0	2	0	77.5	5
Nemacol-48	2-1	0	11	3	6	6	4	10	0	12	0	8	0	22.5	9.46485
Nemacol-48	2-2	0	6	10	4	5	0	15	0	12	1	7	0
Nemacol-48	3-1	0	9	4	7	3	3	12	2	14	0	6	0
Nemacol-48	3-2	0	10	2	8	2	1	17	0	18	0	2	0
Nemacol-49	1-1	0	7	13	0	5	3	12	0	17	0	3	0	94.1667	5.83333
Nemacol-49	1-2	0	4	16	0	7	1	12	0	18	0	2	0	65	2.5
Nemacol-49	2-1	0	10	10	0	5	2	13	0	19	0	1	0	9.16667	1.66667
Nemacol-49	2-2	0	6	14	0	10	1	9	0	18	0	2	0
Nemacol-49	3-1	5	1	14	0	8	0	12	0	18	0	2	0
Nemacol-49	3-2	2	3	15	0	7	0	13	0	19	0	1	0
Nemacol-50	1-1	1	8	1	10	2	1	10	7	11	0	8	1	99.1667	0.833333
Nemacol-50	1-2	0	11	3	6	0	0	12	8	5	1	14	0	96.6667	1.66667
Nemacol-50	2-1	0	14	0	6	2	7	11	0	12	0	8	0	60.8333	13.7184
Nemacol-50	2-2	0	8	6	6	0	3	17	0	13	0	7	0
Nemacol-50	3-1	0	5	5	10	0	4	7	9	2	0	18	0
Nemacol-50	3-2	0	6	2	12	0	3	5	12	4	0	16	0
Nemacol-51	1-1	0	14	3	3	6	1	13	0	13	0	7	0	100	0
Nemacol-51	1-2	0	17	1	2	2	3	14	1	16	0	4	0	89.1667	5.83333
Nemacol-51	2-1	0	11	4	5	2	5	13	0	16	0	4	0	45	24.0226
Nemacol-51	2-2	0	14	3	3	3	2	15	0	18	0	2	0
Nemacol-51	3-1	0	17	0	3	0	8	6	6	2	4	14	0
Nemacol-51	3-2	0	15	0	5	0	5	7	8	1	2	17	0
Nemacol-52	1-1	0	0	12	8	0	0	12	8	4	0	14	2	100	0
Nemacol-52	1-2	0	0	8	12	0	0	7	13	6	0	12	2	100	0
Nemacol-52	2-1	0	0	7	13	0	7	8	5	10	0	10	0	64.1667	9.61047
Nemacol-52	2-2	0	1	6	13	0	4	10	6	12	0	8	0
Nemacol-52	3-1	0	0	8	12	0	5	13	2	6	0	14	0
Nemacol-52	3-2	0	0	13	7	0	4	9	7	5	0	15	0
Nemacol-53	1-1	0	13	0	7	4	0	3	13	14	0	6	0	100	0
Nemacol-53	1-2	0	15	0	5	2	1	9	8	18	0	2	0	92.5	4.33013
Nemacol-53	2-1	0	9	2	9	0	4	11	5	19	0	1	0	27.5	12.829
Nemacol-53	2-2	0	12	2	6	0	3	13	4	17	0	3	0
Nemacol-53	3-1	0	9	2	9	0	2	18	0	7	0	13	0
Nemacol-53	3-2	0	16	2	2	3	0	17	0	12	0	8	0
Nemacol-54	1-1	0	8	2	10	0	2	8	10	11	0	7	2	100	0
Nemacol-54	1-2	0	7	4	9	0	1	13	6	4	0	14	2	93.3333	6.66667
Nemacol-54	2-1	0	5	6	9	5	0	15	0	14	0	6	0	46.6667	12.2758
Nemacol-54	2-2	0	7	5	8	3	2	15	0	17	0	3	0
Nemacol-54	3-1	0	4	5	11	0	1	18	1	8	0	12	0
Nemacol-54	3-2	0	9	3	8	0	2	17	1	10	0	10	0
Nemacol-55	1-1	0	0	18	2	8	1	11	0	15	0	5	0	96.6667	1.66667
Nemacol-55	1-2	2	0	17	1	4	0	15	1	14	0	6	0	70	15.8771
Nemacol-55	2-1	2	2	16	0	12	0	8	0	18	0	2	0	26.6667	7.94949
Nemacol-55	2-2	0	5	11	4	11	0	9	0	17	0	3	0
Nemacol-55	3-1	0	4	15	1	1	0	19	0	12	0	8	0
Nemacol-55	3-2	0	3	16	1	0	2	18	0	12	0	8	0
Nemacol-56	1-1	0	5	2	13	8	0	12	0	18	0	2	0	100	0
Nemacol-56	1-2	0	6	3	11	8	0	12	0	17	0	3	0	69.1667	7.94949
Nemacol-56	2-1	0	4	10	6	2	0	18	0	18	0	2	0	25.8333	14.6012
Nemacol-56	2-2	0	3	3	14	13	0	7	0	18	0	2	0
Nemacol-56	3-1	0	5	0	15	2	2	14	2	8	0	12	0
Nemacol-56	3-2	0	8	0	12	4	0	16	0	10	0	10	0
Nemacol-57	1-1	0	14	0	6	0	17	0	3	0	3	12	5	100	0
Nemacol-57	1-2	0	13	2	5	0	15	2	3	2	1	13	4	100	0
Nemacol-57	2-1	0	12	1	7	0	14	2	4	2	2	15	1	92.5	2.5
Nemacol-57	2-2	0	18	0	2	0	17	2	0	3	2	15	0
Nemacol-57	3-1	0	12	0	8	0	10	4	6	2	3	15	0
Nemacol-57	3-2	0	11	2	7	0	11	6	3	0	7	13	0
Nemacol-59	1-1	0	12	1	7	0	0	15	5	15	0	5	0	100	0
Nemacol-59	1-2	0	6	4	10	0	0	17	3	16	0	4	0	98.3333	1.66667
Nemacol-59	2-1	0	4	8	8	0	1	14	5	13	0	7	0	24.1667	1.66667
Nemacol-59	2-2	0	4	5	9	0	0	16	4	16	0	4	0
Nemacol-59	3-1	0	6	3	11	2	3	15	0	16	0	2	2
Nemacol-59	3-2	0	7	4	9	0	2	18	0	15	0	5	0
Nemacol-60	1-1	20	0	0	0	20	0	0	0	20	0	0	0	30	22.9129
Nemacol-60	1-2	20	0	0	0	20	0	0	0	20	0	0	0	21.6667	21.6667
Nemacol-60	2-1	18	0	2	0	20	0	0	0	20	0	0	0	4.16667	4.16667
Nemacol-60	2-2	16	0	4	0	20	0	0	0	20	0	0	0
Nemacol-60	3-1	4	0	16	0	9	0	10	1	18	0	2	0
Nemacol-60	3-2	6	0	14	0	5	0	15	0	17	0	3	0
Nemacol-61	1-1	0	19	0	1	8	0	10	2	20	0	0	0	100	0
Nemacol-61	1-2	0	19	0	1	7	1	10	2	19	0	1	0	80	10.8972
Nemacol-61	2-1	0	12	0	8	5	2	13	0	20	0	0	0	25.8333	24.5939
Nemacol-61	2-2	0	13	0	7	4	0	12	4	20	0	0	0
Nemacol-61	3-1	0	3	17	0	0	18	2	0	3	17	0	0
Nemacol-61	3-2	0	2	18	0	0	16	4	0	7	13	0	0
Nemacol-62	1-1	0	12	0	8	5	0	13	2	20	0	0	0	100	0
Nemacol-62	1-2	0	8	4	8	8	0	10	2	20	0	0	0	70	16.6458
Nemacol-62	2-1	0	15	2	3	13	1	6	0	20	0	0	0	4.16667	4.16667
Nemacol-62	2-2	0	17	1	2	10	4	6	0	20	0	0	0
Nemacol-62	3-1	0	7	4	9	0	3	13	4	17	1	2	0
Nemacol-62	3-2	0	5	1	14	0	1	17	2	18	0	2	0
Nemacol-63	1-1	0	1	8	11	0	3	14	3	20	0	0	0	95	5
Nemacol-63	1-2	0	3	10	7	0	0	16	4	16	0	4	0	94.1667	5.83333
Nemacol-63	2-1	0	2	11	7	0	2	18	0	14	0	6	0	18.3333	10.9291
Nemacol-63	2-2	0	2	9	9	0	2	18	0	5	0	5	0
Nemacol-63	3-1	5	1	14	0	4	1	15	0	18	0	2	0
Nemacol-63	3-2	1	4	15	0	3	0	17	0	20	0	0	0
Nemacol-64	1-1	0	14	3	3	0	9	11	0	0	2	18	0	100	0
Nemacol-64	1-2	0	16	2	2	0	8	10	2	0	5	13	2	96.746	3.25397
Nemacol-64	2-1	0	3	3	14	0	15	4	1	2	16	2	0	81.6667	14.7432
Nemacol-64	2-2	0	0	8	12	0	14	3	3	1	16	2	1
Nemacol-64	3-1	0	7	1	12	2	3	16	0	8	1	10	1
Nemacol-64	3-2	0	5	0	15	2	2	14	2	11	3	6	0
vesamicol	1-1	19	1	0	0	20	0	0	0	20	0	0	0	11.6667	3.00463
vesamicol	1-2	18	1	1	0	20	0	0	0	20	0	0	0	0	0
vesamicol	2-1	17	0	3	0	20	0	0	0	20	0	0	0	0	0
vesamicol	2-2	19	0	1	0	20	0	0	0	20	0	0	0
vesamicol	3-1	15	0	5	0	20	0	0	0	20	0	0	0
vesamicol	3-2	18	0	2	0	20	0	0	0	20	0	0	0
DMSO	1-1	20	0	0	0	20	0	0	0	20	0	0	0	0	0
DMSO	1-2	20	0	0	0	20	0	0	0	20	0	0	0	0	0
DMSO	2-1	20	0	0	0	20	0	0	0	20	0	0	0	0	0
DMSO	2-2	20	0	0	0	20	0	0	0	20	0	0	0
DMSO	3-1	20	0	0	0	20	0	0	0	20	0	0	0
DMSO	3-2	20	0	0		20	0	0	0	20	0	0	0

[truncated: 14 more sheets: Fig. 4,S6 Pristi DRC (SH), Fig. 4 Dirofilaria DRCs (DK), Fig. 5A raw Nem-1 x IVM (SH), Fig. 5AC raw unc-17 (SH), Fig. 5AC nem-1xIVM WT (SH) (2), Fig. 5D H.contortus nem-1,53,64, Fig. 5E H.contortus nem-53xIVM, Fig S1A-C HPLC raw data, Fig. S1D emb-8 raw (JP), Fig. S2 nem-1 x Ald WT, Fig. S6 nem-1 Diro DRC raw (KR), Fig.S6 72h summary, Fig. S6 24h summary, Fig. S7 nem-1xIVM; DA1316]
